# Supplementary material for: 3-(Dihy­droxy­bor­yl)anilinium 6-carb­oxy­pyridine-2-carboxyl­ate
Source: Acta Crystallogr Sect E Struct Rep Online. 2012 Jul 25;68(Pt 8):o2559. doi: 10.1107/S1600536812031790 (PMC3415001; doi:10.1107/S1600536812031790)
Supplement: Supplementary file 2 [file e-68-o2559-Isup2.hkl]

# 
# h,k,l, Fc-squared, Fo-squared, sigma(Fo-squared) and status flag 
# 
data_I
_shelx_title ' UA196m in P2(1)/n' 
_shelx_refln_list_code          4 
_shelx_F_calc_maximum      245.76 
_exptl_crystal_F_000       632.00 
_reflns_d_resolution_high  0.8100 
 
loop_ 
 _symmetry_equiv_pos_as_xyz 
 'x, y, z' 
 '-x+1/2, y+1/2, -z+1/2' 
 '-x, -y, -z' 
 'x-1/2, -y-1/2, z-1/2' 
 
_cell_length_a     7.7065 
_cell_length_b    14.0473 
_cell_length_c    13.0852 
_cell_angle_alpha  90.000 
_cell_angle_beta  106.963 
_cell_angle_gamma  90.000 
 
_shelx_F_squared_multiplier     1.000 
 
loop_ 
 _refln_index_h 
 _refln_index_k 
 _refln_index_l 
 _refln_F_squared_calc 
 _refln_F_squared_meas 
 _refln_F_squared_sigma 
 _refln_observed_status 
   2   0   0        0.92        0.56      0.58 o 
   4   0   0       51.11       42.96      1.89 o 
   6   0   0      107.43       87.47      5.56 o 
   8   0   0      168.28      161.82      9.98 o 
   1   1   0        1.00        2.19      0.32 o 
   2   1   0      701.95      668.06      7.30 o 
   3   1   0      280.16      291.93      3.07 o 
   4   1   0        0.70        1.78      0.59 o 
   5   1   0       47.63       44.03      2.27 o 
   6   1   0      204.75      212.20      7.86 o 
   7   1   0        0.72        2.78      2.19 o 
   8   1   0       11.28       10.68      2.82 o 
   9   1   0       52.00       48.72      6.74 o 
   0   2   0      220.04      244.37      2.72 o 
   1   2   0     1607.90     1817.12     11.43 o 
   2   2   0      150.16      185.72      2.29 o 
   3   2   0        0.79        3.39      0.59 o 
   4   2   0      984.45     1088.87      8.16 o 
   5   2   0       24.39       26.96      1.99 o 
   6   2   0      261.57      237.92      5.28 o 
   7   2   0        0.58        0.69      1.98 o 
   8   2   0        1.46       -1.18      3.24 o 
   9   2   0       18.50       18.09      5.17 o 
   1   3   0      576.58      601.60      4.64 o 
   2   3   0       10.69       16.26      2.26 o 
   3   3   0      317.99      320.52      3.71 o 
   4   3   0      704.07      807.56      6.64 o 
   5   3   0      438.13      475.33      5.78 o 
   6   3   0      416.26      438.73      7.52 o 
   7   3   0       40.05       39.25      3.63 o 
   8   3   0        7.47        9.78      4.43 o 
   0   4   0     2406.98     2365.10     19.54 o 
   1   4   0      309.72      337.16      3.32 o 
   2   4   0      497.95      482.07      4.37 o 
   3   4   0      805.80      756.93      6.87 o 
   4   4   0     2968.06     3108.29     22.05 o 
   5   4   0        0.04        0.66      1.03 o 
   6   4   0      544.90      540.24     10.93 o 
   7   4   0        0.01       -0.04      1.95 o 
   8   4   0       18.17       18.24      5.25 o 
   1   5   0     1880.36     2009.22     13.43 o 
   2   5   0     1878.42     1949.50     14.66 o 
   3   5   0     2089.60     2204.60     15.04 o 
   4   5   0        5.60        7.81      1.07 o 
   5   5   0      559.89      539.42      6.66 o 
   6   5   0       59.54       58.89      4.02 o 
   7   5   0        0.06       -0.80      2.05 o 
   8   5   0      102.58       98.26      5.73 o 
   0   6   0     3153.35     3228.86     32.49 o 
   1   6   0      302.26      328.75      3.72 o 
   2   6   0      321.97      334.47      3.89 o 
   3   6   0       41.81       36.74      1.46 o 
   4   6   0      140.24      130.74      2.89 o 
   5   6   0      361.75      368.85      5.49 o 
   6   6   0      223.02      232.69      7.27 o 
   7   6   0       36.36       35.75      3.88 o 
   8   6   0       31.42       32.93      4.15 o 
   1   7   0       30.05       29.36      1.34 o 
   2   7   0      781.50      757.51      7.95 o 
   3   7   0       44.94       51.82      3.03 o 
   4   7   0      102.11       87.75      3.44 o 
   5   7   0       10.19       13.19      1.93 o 
   6   7   0        0.10       -1.05      3.01 o 
   7   7   0      110.12      109.26      5.81 o 
   8   7   0       34.94       29.17      4.09 o 
   0   8   0      729.87      835.59     11.65 o 
   1   8   0       54.61       62.75      2.99 o 
   2   8   0      202.45      194.39      3.65 o 
   3   8   0       18.80       13.92      1.32 o 
   4   8   0       41.55       31.33      1.68 o 
   5   8   0      990.12     1058.48     15.62 o 
   6   8   0       14.84       13.85      2.93 o 
   7   8   0       11.29       12.86      3.13 o 
   8   8   0       11.84        9.87      3.23 o 
   1   9   0      978.29      996.06      8.74 o 
   2   9   0        0.52        2.63      1.10 o 
   3   9   0       83.41       71.63      2.61 o 
   4   9   0       69.82       69.01      2.38 o 
   5   9   0      640.48      663.41     11.99 o 
   6   9   0       39.34       36.14      3.90 o 
   7   9   0       76.95       76.91      5.40 o 
   0  10   0       21.26       23.36      2.43 o 
   1  10   0      463.42      469.80      5.61 o 
   2  10   0       95.20       88.67      2.63 o 
   3  10   0        8.23        9.00      1.68 o 
   4  10   0     1311.88     1371.93     11.90 o 
   5  10   0        3.07        1.91      2.09 o 
   6  10   0       15.71       19.20      3.53 o 
   7  10   0      173.72      189.11      8.21 o 
   1  11   0       56.98       48.50      2.30 o 
   2  11   0       73.71       67.76      2.53 o 
   3  11   0        7.46        6.53      1.44 o 
   4  11   0       49.29       47.65      4.15 o 
   5  11   0       96.29      103.61      5.28 o 
   6  11   0       85.46       88.56      5.74 o 
   7  11   0        6.41        6.03      6.92 o 
   0  12   0      100.94       85.03      4.34 o 
   1  12   0      366.89      344.61      5.74 o 
   2  12   0       80.43       68.32      2.56 o 
   3  12   0       74.19       77.07      2.79 o 
   4  12   0      419.29      410.06      6.72 o 
   5  12   0        4.19        5.90      2.58 o 
   6  12   0        0.65       -5.09      5.25 o 
   1  13   0       19.55       15.53      1.86 o 
   2  13   0      159.32      147.06      3.98 o 
   3  13   0       79.07       81.99      2.93 o 
   4  13   0       19.16       17.38      2.13 o 
   5  13   0      169.68      182.49      7.32 o 
   6  13   0        9.22        6.02      6.02 o 
   0  14   0      564.99      533.03     11.10 o 
   1  14   0        0.33       -0.08      1.28 o 
   2  14   0       21.83       19.06      3.15 o 
   3  14   0       25.06       21.21      2.41 o 
   4  14   0       61.36       59.63      3.51 o 
   5  14   0      170.97      191.20      9.67 o 
   1  15   0        0.03        1.65      1.40 o 
   2  15   0        0.47        1.02      1.85 o 
   3  15   0        0.17        2.32      1.63 o 
   4  15   0        0.11       -1.84      1.84 o 
   0  16   0       15.55       15.50      2.92 o 
   1  16   0        0.80        2.60      1.60 o 
   2  16   0       22.10       14.60      2.05 o 
   3  16   0       79.72       72.45      3.96 o 
   1  17   0      141.57      156.26      6.59 o 
  -9   0   1       82.68      124.88      9.47 o 
  -7   0   1      261.96      265.76     11.58 o 
  -5   0   1      596.45      631.85     18.03 o 
  -3   0   1      337.30      433.52      5.75 o 
  -1   0   1        6.39       -0.83      0.83 o 
   1   0   1      664.01      665.61     10.81 o 
   3   0   1      191.80      179.41      2.95 o 
   5   0   1      695.79      671.07     15.13 o 
   7   0   1       14.11        6.38      3.14 o 
  -9   1   1       28.45       33.71      4.34 o 
  -8   1   1       96.84      102.15      6.46 o 
  -7   1   1       30.92       26.12      2.46 o 
  -6   1   1       75.13       66.25      4.70 o 
  -5   1   1      317.68      309.34      3.61 o 
  -4   1   1      234.75      278.14      3.11 o 
  -3   1   1     1348.96     1525.40     10.24 o 
  -2   1   1     2160.13     2295.37     15.65 o 
  -1   1   1     2680.26     2883.76     19.49 o 
   0   1   1      152.48      142.67      1.95 o 
   1   1   1      147.54      181.85      2.25 o 
   2   1   1      519.92      537.98      5.40 o 
   3   1   1       67.41       77.29      2.24 o 
   4   1   1      198.64      174.74      2.24 o 
   5   1   1      166.06      145.36      5.94 o 
   6   1   1      651.59      634.29     13.09 o 
   7   1   1        2.01        3.43      1.64 o 
   8   1   1       54.07       55.66      4.68 o 
  -9   2   1        0.11        2.11      2.47 o 
  -8   2   1        4.22        2.99      2.49 o 
  -7   2   1      279.50      286.51      7.82 o 
  -6   2   1       13.20       15.31      1.84 o 
  -5   2   1        3.08        1.88      0.75 o 
  -4   2   1     1102.43     1115.42      8.34 o 
  -3   2   1       98.81       89.05      1.79 o 
  -2   2   1        0.06        0.72      0.50 o 
  -1   2   1     1775.71     1734.06     12.09 o 
   0   2   1       27.11       11.65      0.64 o 
   1   2   1     6862.11     6704.65     55.11 o 
   2   2   1      986.59      933.72      6.60 o 
   3   2   1       44.90       40.31      1.10 o 
   4   2   1       22.47       25.22      1.01 o 
   5   2   1     2543.23     2629.70     24.79 o 
   6   2   1      135.91      136.96      4.72 o 
   7   2   1       33.17       29.03      2.63 o 
   8   2   1       11.85       11.08      2.89 o 
  -9   3   1       36.01       49.95      4.98 o 
  -8   3   1        0.58       -2.93      3.24 o 
  -7   3   1      307.07      303.40      8.15 o 
  -6   3   1      184.51      179.17      5.85 o 
  -5   3   1      176.41      166.68      2.72 o 
  -4   3   1     1014.93     1110.04      9.85 o 
  -3   3   1      656.18      637.38     18.94 o 
  -2   3   1      550.67      633.00      5.04 o 
  -1   3   1      518.53      548.58      6.48 o 
   0   3   1     6495.34     6281.26     38.30 o 
   1   3   1     4784.57     4871.98     32.61 o 
   2   3   1     3118.74     3140.54     21.72 o 
   3   3   1      625.42      577.52      4.95 o 
   4   3   1       11.74       13.10      1.17 o 
   5   3   1      307.08      296.13      5.76 o 
   6   3   1      616.15      606.73      9.31 o 
   7   3   1       16.68       15.03      2.83 o 
   8   3   1        7.25        6.22      2.69 o 
  -9   4   1        2.10        5.12      2.65 o 
  -8   4   1      113.11       94.01      8.49 o 
  -7   4   1        0.62        5.07      2.20 o 
  -6   4   1      578.32      575.55     11.17 o 
  -5   4   1      381.57      415.49      5.31 o 
  -4   4   1     1853.63     1912.68     17.33 o 
  -3   4   1      147.23      153.56      2.69 o 
  -2   4   1      241.94      272.12      3.03 o 
  -1   4   1       30.77       34.70      1.18 o 
   0   4   1     7702.70     7373.10     44.49 o 
   1   4   1      507.62      516.60      4.43 o 
   2   4   1     1713.79     1752.81     11.88 o 
   3   4   1      517.00      554.83      5.49 o 
   4   4   1      204.64      199.72      2.83 o 
   5   4   1       48.68       34.97      2.68 o 
   6   4   1      111.59      112.18      4.07 o 
   7   4   1        1.81       -0.13      2.01 o 
   8   4   1       16.46       12.64      3.13 o 
  -8   5   1       39.75       50.23      4.40 o 
  -7   5   1        0.09       -0.01      2.32 o 
  -6   5   1       72.32       67.30      4.15 o 
  -5   5   1       30.05       32.21      1.50 o 
  -4   5   1     2037.43     2118.59     16.07 o 
  -3   5   1       72.37       69.14      1.77 o 
  -2   5   1     1645.42     1614.91     11.34 o 
  -1   5   1      785.93      727.86      5.97 o 
   0   5   1     1106.26     1023.18      7.60 o 
   1   5   1      848.40      836.12      6.62 o 
   2   5   1     1971.04     2098.42     14.21 o 
   3   5   1        0.18        1.37      0.77 o 
   4   5   1      259.35      279.35      3.62 o 
   5   5   1      403.82      405.72      7.16 o 
   6   5   1       55.97       56.38      3.21 o 
   7   5   1        0.93        1.46      2.27 o 
   8   5   1        6.48        7.48      3.00 o 
  -8   6   1        4.75        6.12      2.87 o 
  -7   6   1       45.47       43.69      4.03 o 
  -6   6   1      154.31      141.34      5.82 o 
  -5   6   1      231.01      221.95      4.44 o 
  -4   6   1      105.65      111.54      2.45 o 
  -3   6   1      257.38      260.99      4.74 o 
  -2   6   1     1542.20     1581.67     11.46 o 
  -1   6   1     1175.77     1197.70      9.05 o 
   0   6   1      473.10      475.97      5.16 o 
   1   6   1       66.28       60.84      1.74 o 
   2   6   1       94.44       91.27      2.04 o 
   3   6   1       85.58       82.20      2.25 o 
   4   6   1      846.08      905.47      7.97 o 
   5   6   1      167.84      160.51      6.92 o 
   6   6   1       13.36        8.78      3.73 o 
   7   6   1      242.74      238.69     14.61 o 
   8   6   1       13.37       14.89      3.45 o 
  -8   7   1        0.48       -2.12      2.23 o 
  -7   7   1      331.14      337.56      9.63 o 
  -6   7   1       21.62       17.63      3.00 o 
  -5   7   1        0.74        1.65      3.65 o 
  -4   7   1       15.11       15.09      1.48 o 
  -3   7   1       93.53       74.55      2.12 o 
  -2   7   1      391.16      414.48      4.64 o 
  -1   7   1      141.22      130.19      2.50 o 
   0   7   1      487.61      557.51      6.71 o 
   1   7   1      300.00      305.53      3.76 o 
   2   7   1      185.60      186.07      3.02 o 
   3   7   1        3.02        2.91      1.10 o 
   4   7   1       65.00       65.02      2.30 o 
   5   7   1      510.81      527.75     14.81 o 
   6   7   1       79.29       76.58      4.78 o 
   7   7   1       11.55       10.19      2.99 o 
   8   7   1        3.24        3.12      3.70 o 
  -8   8   1      106.24      113.56      6.55 o 
  -7   8   1      118.58      119.19      6.17 o 
  -6   8   1       70.94       72.55      8.05 o 
  -5   8   1      139.54      139.36      5.29 o 
  -4   8   1      292.70      316.54      4.46 o 
  -3   8   1      367.67      364.88      4.64 o 
  -2   8   1      691.92      663.32      7.17 o 
  -1   8   1       43.14       41.51      3.03 o 
   0   8   1     1438.86     1437.37     12.28 o 
   1   8   1      868.24      877.47      7.71 o 
   2   8   1      350.23      346.00      4.44 o 
   3   8   1      226.48      235.71      3.72 o 
   4   8   1       14.33       14.44      1.54 o 
   5   8   1       38.09       41.06      2.96 o 
   6   8   1      311.24      334.98     14.59 o 
   7   8   1        8.05       11.78      3.34 o 
  -7   9   1      230.83      248.32      8.75 o 
  -6   9   1       13.61       12.14      5.09 o 
  -5   9   1      879.44      886.58     19.17 o 
  -4   9   1      179.24      174.55      3.42 o 
  -3   9   1       29.11       24.12      1.59 o 
  -2   9   1      361.66      327.24      4.49 o 
  -1   9   1     1190.75     1254.19     12.20 o 
   0   9   1       26.08       18.15      1.48 o 
   1   9   1       54.76       60.51      2.05 o 
   2   9   1      137.48      132.44      2.92 o 
   3   9   1       53.48       51.62      3.01 o 
   4   9   1        3.52        6.20      1.90 o 
   5   9   1      253.84      249.81      5.83 o 
   6   9   1        3.03        2.81      3.52 o 
   7   9   1        0.76        1.95      2.53 o 
  -7  10   1      178.68      187.05     18.78 o 
  -6  10   1       17.93       17.24      5.45 o 
  -5  10   1       38.51       41.94      3.01 o 
  -4  10   1      328.27      328.29      5.61 o 
  -3  10   1        1.33        1.67      1.18 o 
  -2  10   1     1123.88     1195.60     10.41 o 
  -1  10   1       28.88       29.68      1.83 o 
   0  10   1      261.20      275.17      4.60 o 
   1  10   1      301.17      290.23      4.28 o 
   2  10   1      359.05      348.24      4.88 o 
   3  10   1       30.09       31.18      2.22 o 
   4  10   1      316.64      320.26      6.50 o 
   5  10   1      103.42       98.40      4.93 o 
   6  10   1      124.00      118.54      6.34 o 
   7  10   1      242.46      265.85      9.50 o 
  -7  11   1       18.68       18.32      3.80 o 
  -6  11   1       19.30       18.27      6.12 o 
  -5  11   1       82.10       90.85      4.14 o 
  -4  11   1      506.58      537.01      7.63 o 
  -3  11   1       89.24       93.86      3.82 o 
  -2  11   1      102.29       90.74      2.77 o 
  -1  11   1       54.60       52.31      4.32 o 
   0  11   1      204.68      188.78      4.01 o 
   1  11   1       21.67       19.58      1.61 o 
   2  11   1        1.82        0.28      1.13 o 
   3  11   1       29.97       27.13      1.86 o 
   4  11   1      262.55      266.98      5.43 o 
   5  11   1       11.60        7.78      2.57 o 
   6  11   1      186.58      187.14      7.90 o 
  -6  12   1       80.72       68.69      8.49 o 
  -5  12   1       21.33       16.94      2.62 o 
  -4  12   1      319.40      348.92      6.24 o 
  -3  12   1       16.22       18.83      1.78 o 
  -2  12   1      780.63      777.54      8.33 o 
  -1  12   1       30.98       35.84      2.60 o 
   0  12   1      234.10      208.50      4.43 o 
   1  12   1       98.42      116.01      3.48 o 
   2  12   1      211.99      215.45      4.16 o 
   3  12   1       48.21       48.94      2.35 o 
   4  12   1        4.52        3.96      1.90 o 
   5  12   1        1.62        0.26      2.29 o 
   6  12   1        1.35        0.38      2.50 o 
  -6  13   1       18.58        7.31      6.69 o 
  -5  13   1      637.65      688.63     11.61 o 
  -4  13   1       48.11       51.05      2.88 o 
  -3  13   1      327.44      326.27      7.79 o 
  -2  13   1       63.79       62.75      4.81 o 
  -1  13   1        0.98        3.21      1.41 o 
   0  13   1       22.68       26.71      2.13 o 
   1  13   1       28.47       22.21      2.02 o 
   2  13   1       60.25       66.27      2.87 o 
   3  13   1      145.46      139.86      4.94 o 
   4  13   1        8.21        5.32      4.06 o 
   5  13   1        2.27        2.16      2.83 o 
  -5  14   1        0.48       -0.34      1.99 o 
  -4  14   1       50.72       57.66      3.16 o 
  -3  14   1      269.01      254.91      5.62 o 
  -2  14   1        0.67        2.97      1.45 o 
  -1  14   1        1.89        2.67      1.40 o 
   0  14   1        2.61        1.33      1.40 o 
   1  14   1      329.38      291.46      5.71 o 
   2  14   1        0.01        0.66      1.36 o 
   3  14   1        8.57        9.01      2.25 o 
   4  14   1       43.70       49.55      4.19 o 
   5  14   1       33.34       51.66      5.71 o 
  -4  15   1       30.18       34.10      3.07 o 
  -3  15   1        4.53        3.38      3.84 o 
  -2  15   1       40.70       39.80      2.66 o 
  -1  15   1      179.23      167.27      4.54 o 
   0  15   1       52.97       50.04      2.84 o 
   1  15   1       18.16       15.07      2.44 o 
   2  15   1      121.58      121.22      4.02 o 
   3  15   1        1.84        2.68      1.74 o 
   4  15   1      144.61      146.36      6.34 o 
  -3  16   1       47.42       59.42      3.72 o 
  -2  16   1        1.17        2.33      1.77 o 
  -1  16   1       67.55       67.88      3.57 o 
   0  16   1        0.36        1.41      1.59 o 
   1  16   1       14.24       11.68      1.96 o 
   2  16   1       74.40       85.90      3.98 o 
   3  16   1        6.10       11.83      2.35 o 
  -1  17   1       57.14       53.91      3.16 o 
   0  17   1        0.25        0.87      2.41 o 
   1  17   1        1.05        2.30      1.64 o 
  -8   0   2      267.76      268.54     12.40 o 
  -6   0   2       54.78       40.63      2.87 o 
  -4   0   2     2668.22     3129.55     26.09 o 
  -2   0   2    60398.80    51161.74    525.23 o 
   0   0   2     1558.33     1443.71     20.63 o 
   2   0   2        3.12        0.62      1.39 o 
   4   0   2      849.59      850.54     17.24 o 
   6   0   2     4384.88     4500.81     68.85 o 
   8   0   2      259.22      265.56     12.97 o 
  -9   1   2        0.06        2.88      2.58 o 
  -8   1   2       16.96       23.63      3.53 o 
  -7   1   2       13.09       10.68      2.67 o 
  -6   1   2        3.41        4.44      1.53 o 
  -5   1   2        6.34       12.53      0.98 o 
  -4   1   2     2093.00     2258.18     14.91 o 
  -3   1   2       66.68       68.93      1.54 o 
  -2   1   2      673.80      651.11      5.73 o 
  -1   1   2      457.10      477.14      3.63 o 
   0   1   2     1197.49     1177.69      8.44 o 
   1   1   2     1046.01      968.55      7.20 o 
   2   1   2      760.19      696.27      6.77 o 
   3   1   2      472.93      493.63      5.38 o 
   4   1   2     1283.08     1305.79     16.75 o 
   5   1   2      377.01      348.32     11.65 o 
   6   1   2      174.81      178.50      5.97 o 
   7   1   2      195.55      189.98      5.50 o 
   8   1   2        7.76        7.13      2.73 o 
  -9   2   2        5.00        2.05      2.55 o 
  -8   2   2       50.61       52.06      4.53 o 
  -7   2   2        8.99        6.17      2.39 o 
  -6   2   2        0.32        1.47      1.58 o 
  -5   2   2      328.44      320.91      3.78 o 
  -4   2   2       20.15       16.61      1.07 o 
  -3   2   2       54.63       86.02      1.57 o 
  -2   2   2     1804.17     1993.10     12.85 o 
  -1   2   2    10873.54    10900.41    129.15 o 
   0   2   2      987.47      959.55      7.31 o 
   1   2   2     3289.13     3218.22     26.79 o 
   2   2   2     1754.18     1978.80     14.09 o 
   3   2   2       96.25       93.45      2.15 o 
   4   2   2       14.27        9.75      1.74 o 
   5   2   2       24.31       23.28      2.60 o 
   6   2   2       53.29       53.10      3.05 o 
   7   2   2       24.29       25.14      3.68 o 
   8   2   2       76.99       88.01      6.66 o 
  -9   3   2        0.06        0.52      2.16 o 
  -8   3   2        7.51       11.94      2.97 o 
  -7   3   2      407.89      378.43      9.01 o 
  -6   3   2       27.80       23.12      2.64 o 
  -5   3   2       33.85       37.46      1.47 o 
  -4   3   2       60.85       64.25      1.79 o 
  -3   3   2       55.54       74.59      1.62 o 
  -2   3   2      783.40      789.55      5.98 o 
  -1   3   2       31.39       12.38      0.73 o 
   0   3   2     6978.89     7055.07     74.35 o 
   1   3   2       31.27       45.42      1.28 o 
   2   3   2     2786.15     2996.02     18.90 o 
   3   3   2     2010.02     2237.03     14.78 o 
   4   3   2        1.24        1.49      0.86 o 
   5   3   2       13.26       14.08      1.94 o 
   6   3   2       63.19       60.27      3.23 o 
   7   3   2      109.39      110.91      4.42 o 
   8   3   2        0.06       -0.42      2.33 o 
  -9   4   2       74.25       94.92      6.10 o 
  -8   4   2        5.36        2.88      3.86 o 
  -7   4   2        9.02        4.45      2.21 o 
  -6   4   2     1342.88     1353.08     19.23 o 
  -5   4   2      224.10      199.58      4.01 o 
  -4   4   2      339.36      335.58      3.83 o 
  -3   4   2        4.62        3.46      0.81 o 
  -2   4   2        0.71        1.79      0.62 o 
  -1   4   2      341.54      288.44      3.06 o 
   0   4   2     4164.16     4406.46     26.89 o 
   1   4   2      692.23      701.22      5.60 o 
   2   4   2     4482.73     4739.45     29.15 o 
   3   4   2      378.03      371.10      3.89 o 
   4   4   2        1.64        1.33      0.93 o 
   5   4   2      217.32      217.17      5.15 o 
   6   4   2       54.80       55.33      3.16 o 
   7   4   2       58.42       67.96      5.48 o 
   8   4   2      162.37      173.97      7.27 o 
  -8   5   2       74.04       60.41      7.46 o 
  -7   5   2       13.42       11.18      3.14 o 
  -6   5   2        8.86        9.31      2.33 o 
  -5   5   2      173.62      159.57      3.74 o 
  -4   5   2      161.81      145.71      2.61 o 
  -3   5   2       33.41       22.23      1.14 o 
  -2   5   2     1235.20     1269.93     10.52 o 
  -1   5   2      193.65      164.21      2.81 o 
   0   5   2     1850.32     1949.14     13.01 o 
   1   5   2     3062.93     3317.37     28.34 o 
   2   5   2      261.11      330.95      4.04 o 
   3   5   2       57.93       57.92      1.68 o 
   4   5   2        4.62        6.94      1.20 o 
   5   5   2      776.04      825.23     12.49 o 
   6   5   2        6.09       10.42      2.12 o 
   7   5   2       23.62       18.14      3.25 o 
   8   5   2       98.68      129.90      8.72 o 
  -8   6   2        7.82       12.35      5.40 o 
  -7   6   2       87.88       85.42      4.93 o 
  -6   6   2        3.67        6.56      1.67 o 
  -5   6   2      320.31      306.56      4.79 o 
  -4   6   2       31.63       28.43      1.64 o 
  -3   6   2        0.08        0.79      0.79 o 
  -2   6   2     1057.57     1159.54      8.99 o 
  -1   6   2      250.78      273.75      3.39 o 
   0   6   2        0.04       -0.23      0.66 o 
   1   6   2      426.95      498.99      4.86 o 
   2   6   2       20.03       27.06      1.26 o 
   3   6   2      273.86      282.73      4.00 o 
   4   6   2      332.45      324.14      5.02 o 
   5   6   2       61.03       50.42      2.97 o 
   6   6   2      274.68      265.11     14.11 o 
   7   6   2      160.63      167.81     10.88 o 
   8   6   2      257.65      267.78      9.37 o 
  -8   7   2        7.41        5.68      2.77 o 
  -7   7   2       63.19       61.31      5.56 o 
  -6   7   2     1834.85     1857.66     23.88 o 
  -5   7   2       40.93       44.34      2.71 o 
  -4   7   2      121.20      127.45      2.76 o 
  -3   7   2       39.05       43.38      1.68 o 
  -2   7   2       15.40       12.49      1.09 o 
  -1   7   2      957.99      984.37      8.14 o 
   0   7   2     1004.50     1071.47      9.57 o 
   1   7   2     1217.78     1321.76     10.11 o 
   2   7   2       18.20       15.35      1.18 o 
   3   7   2      112.68       99.28      2.65 o 
   4   7   2      681.48      706.25      8.24 o 
   5   7   2       21.75       19.03      2.33 o 
   6   7   2        0.18       -1.21      1.81 o 
   7   7   2        2.46        3.50      2.45 o 
  -8   8   2       22.71       23.65      5.04 o 
  -7   8   2      164.08      161.53      6.92 o 
  -6   8   2       78.97       72.04      4.28 o 
  -5   8   2        0.44       -0.21      1.17 o 
  -4   8   2        2.39        2.20      1.24 o 
  -3   8   2       31.93       31.64      1.97 o 
  -2   8   2       48.76       60.31      1.97 o 
  -1   8   2      625.55      690.65      6.64 o 
   0   8   2       65.52       69.58      2.22 o 
   1   8   2      906.51      908.00      9.80 o 
   2   8   2        0.21        1.97      0.98 o 
   3   8   2       18.57       18.80      1.57 o 
   4   8   2        1.71        2.65      1.28 o 
   5   8   2       19.37       18.86      2.44 o 
   6   8   2        7.19        5.07      2.49 o 
   7   8   2       67.65       89.13      5.73 o 
  -8   9   2       22.66       24.08      3.97 o 
  -7   9   2      100.51       91.34      5.77 o 
  -6   9   2      157.98      162.96      6.15 o 
  -5   9   2       95.45       93.09      3.15 o 
  -4   9   2        0.77        0.28      1.20 o 
  -3   9   2      110.35      116.44      3.57 o 
  -2   9   2      870.13      880.63      8.20 o 
  -1   9   2      203.40      189.95      3.34 o 
   0   9   2      107.42       92.00      2.79 o 
   1   9   2       72.50       57.29      2.02 o 
   2   9   2      175.77      171.09      4.11 o 
   3   9   2      228.29      220.61      4.18 o 
   4   9   2       14.44       16.48      2.85 o 
   5   9   2      445.30      453.20      8.61 o 
   6   9   2        0.64        2.42      4.01 o 
   7   9   2       21.90       22.53      3.81 o 
  -7  10   2       13.82       17.27      3.59 o 
  -6  10   2      350.76      375.61      9.52 o 
  -5  10   2      504.46      511.68      7.42 o 
  -4  10   2       87.48       86.09      4.40 o 
  -3  10   2       93.59       83.54      2.58 o 
  -2  10   2      140.21      135.87      3.69 o 
  -1  10   2      375.61      358.10      7.11 o 
   0  10   2       79.66       65.54      2.49 o 
   1  10   2       13.17        9.96      1.34 o 
   2  10   2     2104.57     2086.04     15.76 o 
   3  10   2      176.74      171.30      3.64 o 
   4  10   2      407.28      411.85      7.54 o 
   5  10   2      463.79      466.77      9.04 o 
   6  10   2        1.31       -1.90      1.90 o 
   7  10   2       19.49       16.26      6.02 o 
  -7  11   2        9.54        2.83      5.40 o 
  -6  11   2       14.81       11.90      4.35 o 
  -5  11   2        9.64        7.42      1.71 o 
  -4  11   2       35.76       37.51      2.36 o 
  -3  11   2      141.70      139.36      5.21 o 
  -2  11   2        0.42        0.16      1.30 o 
  -1  11   2      134.07      136.36      4.46 o 
   0  11   2        5.91        4.30      1.30 o 
   1  11   2       29.63       29.16      1.80 o 
   2  11   2      519.00      498.00      6.21 o 
   3  11   2      216.53      227.63      4.22 o 
   4  11   2      109.33       98.24      4.12 o 
   5  11   2        7.11        8.76      2.89 o 
   6  11   2       39.11       39.93      4.44 o 
  -6  12   2       77.26       81.78      5.79 o 
  -5  12   2      178.63      192.69      4.89 o 
  -4  12   2       83.39       79.00      3.22 o 
  -3  12   2       56.72       48.93      3.22 o 
  -2  12   2      168.33      161.89      4.12 o 
  -1  12   2      211.18      190.51      4.23 o 
   0  12   2        0.50       -1.03      1.20 o 
   1  12   2      115.26      105.93      3.36 o 
   2  12   2      805.20      835.81      9.89 o 
   3  12   2      262.93      264.95      7.40 o 
   4  12   2      101.59       90.12      4.74 o 
   5  12   2      117.54      114.49      8.39 o 
   6  12   2        4.34        2.98      3.29 o 
  -6  13   2        1.74        0.68      2.07 o 
  -5  13   2       16.92       23.92      3.03 o 
  -4  13   2      129.36      123.75      4.10 o 
  -3  13   2       40.97       39.78      2.93 o 
  -2  13   2       99.28      101.94      3.14 o 
  -1  13   2       16.76       21.52      2.01 o 
   0  13   2      188.63      173.21      5.49 o 
   1  13   2      119.85      118.52      3.71 o 
   2  13   2        1.21        1.20      1.35 o 
   3  13   2       80.86       79.29      3.20 o 
   4  13   2       24.79       24.54      3.21 o 
   5  13   2        9.72       13.94      4.01 o 
  -5  14   2        0.87        1.10      2.32 o 
  -4  14   2        7.67        8.69      2.01 o 
  -3  14   2        6.12        4.65      1.71 o 
  -2  14   2       42.51       40.60      2.87 o 
  -1  14   2        0.95        0.56      1.45 o 
   0  14   2      153.38      146.43      4.25 o 
   1  14   2      356.53      345.57      6.58 o 
   2  14   2      213.50      210.28      4.91 o 
   3  14   2       20.91       26.07      2.35 o 
   4  14   2      179.99      209.21      9.93 o 
  -4  15   2       47.37       58.55      3.36 o 
  -3  15   2       16.18       17.87      2.26 o 
  -2  15   2        2.10        4.77      1.97 o 
  -1  15   2      162.02      147.76      4.32 o 
   0  15   2      231.21      247.53      8.88 o 
   1  15   2       67.39       80.29      3.36 o 
   2  15   2       47.99       49.39      2.86 o 
   3  15   2       11.33       11.63      2.30 o 
   4  15   2       86.88       94.57      7.31 o 
  -3  16   2       12.43       13.13      2.78 o 
  -2  16   2       71.92       64.79      4.08 o 
  -1  16   2        8.88        8.57      1.83 o 
   0  16   2        4.88        4.43      1.64 o 
   1  16   2       29.13       33.65      4.18 o 
   2  16   2       16.69       17.84      2.20 o 
  -1  17   2       34.21       36.03      3.26 o 
   0  17   2       79.81       75.15      3.60 o 
   1  17   2       19.78       30.95      2.68 o 
  -9   0   3        0.12        0.05      3.34 o 
  -7   0   3      377.19      341.50     12.97 o 
  -5   0   3       46.76       63.95      2.26 o 
  -3   0   3      439.16      391.16     13.48 o 
  -1   0   3        0.69        1.44      0.64 o 
   1   0   3     1376.92     1366.31     19.04 o 
   3   0   3       59.06       44.04      3.65 o 
   5   0   3      546.90      499.21     13.58 o 
   7   0   3      281.98      271.47     11.42 o 
  -9   1   3       22.07       23.84      3.88 o 
  -8   1   3        0.90        0.02      3.22 o 
  -7   1   3        8.31        4.70      2.27 o 
  -6   1   3      237.56      214.63      4.43 o 
  -5   1   3      216.65      238.13      2.97 o 
  -4   1   3        0.44        0.69      0.56 o 
  -3   1   3     6872.30     7345.48     40.37 o 
  -2   1   3    22063.04    21657.02    152.01 o 
  -1   1   3     4262.49     4528.98     37.77 o 
   0   1   3        0.08        0.25      0.49 o 
   1   1   3      763.58      801.55      6.37 o 
   2   1   3       57.10       57.62      1.76 o 
   3   1   3      816.27      868.39     12.13 o 
   4   1   3      126.47      110.85      4.16 o 
   5   1   3      330.65      335.14      7.79 o 
   6   1   3      146.32      144.41      6.69 o 
   7   1   3       13.25       13.80      2.84 o 
   8   1   3      121.07      106.26      5.88 o 
  -9   2   3       23.81       18.71      3.55 o 
  -8   2   3       73.26       74.03      5.08 o 
  -7   2   3       32.56       22.67      3.20 o 
  -6   2   3        9.23        9.29      1.14 o 
  -5   2   3      377.30      403.75      4.32 o 
  -4   2   3      562.71      614.88      5.32 o 
  -3   2   3       35.89       27.15      0.94 o 
  -2   2   3       52.12       35.17      1.20 o 
  -1   2   3     5387.48     5650.04     34.15 o 
   0   2   3     2289.74     2189.11     15.38 o 
   1   2   3      595.31      511.19      4.62 o 
   2   2   3     1195.44     1334.44     10.07 o 
   3   2   3     2715.48     2833.47     23.76 o 
   4   2   3       10.67        5.30      2.01 o 
   5   2   3      115.29      104.19      4.55 o 
   6   2   3      315.60      329.15      8.33 o 
   7   2   3      315.71      315.04      7.29 o 
   8   2   3        8.99       10.55      3.40 o 
  -9   3   3       34.26       36.31      4.43 o 
  -8   3   3       76.43       54.08      4.55 o 
  -7   3   3        8.24        7.14      2.37 o 
  -6   3   3        3.10        4.60      1.13 o 
  -5   3   3       48.54       42.48      2.10 o 
  -4   3   3       22.45       13.94      0.94 o 
  -3   3   3      217.52      213.77      2.51 o 
  -2   3   3       41.56       26.48      0.92 o 
  -1   3   3     7698.68     7791.65     51.72 o 
   0   3   3     2152.06     2137.28     21.53 o 
   1   3   3     5347.32     5382.73     36.84 o 
   2   3   3      210.03      174.45      4.26 o 
   3   3   3       14.14       14.28      0.78 o 
   4   3   3       30.15       36.44      3.37 o 
   5   3   3       48.42       48.69      2.83 o 
   6   3   3        0.51        2.19      1.70 o 
   7   3   3      866.46      867.05     13.36 o 
   8   3   3       37.23       46.62      4.71 o 
  -9   4   3       32.74       34.15      6.69 o 
  -8   4   3        6.78        8.84      3.70 o 
  -7   4   3       78.03       73.37      4.48 o 
  -6   4   3       30.29       29.19      2.09 o 
  -5   4   3      134.88      122.39      3.34 o 
  -4   4   3      693.98      756.95      6.47 o 
  -3   4   3       80.28       66.01      1.54 o 
  -2   4   3      587.36      554.29      5.25 o 
  -1   4   3       37.85       33.82      1.19 o 
   0   4   3     9149.26     9261.06     70.46 o 
   1   4   3      191.28      158.12      3.43 o 
   2   4   3     1113.98     1262.43      9.22 o 
   3   4   3      767.74      915.73      7.32 o 
   4   4   3        0.09        0.66      1.28 o 
   5   4   3       28.72       25.96      2.37 o 
   6   4   3      967.51      986.17     13.40 o 
   7   4   3        0.22       -1.00      1.85 o 
   8   4   3        0.16       -0.36      3.68 o 
  -9   5   3       27.55       30.03      4.15 o 
  -8   5   3       35.40       32.52      6.23 o 
  -7   5   3       17.58       20.09      2.98 o 
  -6   5   3      352.71      343.38      7.82 o 
  -5   5   3       12.18       12.52      1.37 o 
  -4   5   3       29.68       21.31      1.19 o 
  -3   5   3      726.10      708.49      6.15 o 
  -2   5   3     1256.41     1219.26      9.11 o 
  -1   5   3      570.64      586.49      5.59 o 
   0   5   3     1455.59     1452.50     10.20 o 
   1   5   3      204.25      207.68      3.03 o 
   2   5   3     1124.09     1282.96     10.54 o 
   3   5   3      300.19      291.16      3.57 o 
   4   5   3       11.02        8.81      1.76 o 
   5   5   3        5.53        4.13      1.71 o 
   6   5   3      278.25      278.60      8.83 o 
   7   5   3       12.63       17.12      3.28 o 
   8   5   3        0.00        1.86      3.50 o 
  -8   6   3        0.10        1.49      4.53 o 
  -7   6   3        1.32       -2.20      2.44 o 
  -6   6   3       22.55       18.42      5.09 o 
  -5   6   3       48.38       39.08      1.99 o 
  -4   6   3        1.85        4.66      1.15 o 
  -3   6   3        4.39        7.46      1.20 o 
  -2   6   3      304.17      301.56      4.09 o 
  -1   6   3      562.77      578.94      5.49 o 
   0   6   3     2776.69     2934.05     19.08 o 
   1   6   3     1235.38     1219.40     10.28 o 
   2   6   3      115.32      120.37      2.57 o 
   3   6   3       48.50       52.91      3.08 o 
   4   6   3       96.70       91.90      3.62 o 
   5   6   3        6.13        5.03      1.84 o 
   6   6   3       19.86       21.84      2.69 o 
   7   6   3       11.14        8.26      2.95 o 
  -8   7   3       19.39       22.38      6.28 o 
  -7   7   3       24.28       28.46      3.52 o 
  -6   7   3       61.20       57.99      3.84 o 
  -5   7   3       62.47       61.65      3.33 o 
  -4   7   3      189.49      203.01      3.96 o 
  -3   7   3      518.09      488.19      5.25 o 
  -2   7   3     1652.52     1749.69     12.88 o 
  -1   7   3       29.46       29.05      1.35 o 
   0   7   3      917.06      930.26      9.14 o 
   1   7   3      254.49      275.19      4.13 o 
   2   7   3      249.18      245.54      3.88 o 
   3   7   3      922.33      953.15      8.40 o 
   4   7   3       12.25       12.21      1.59 o 
   5   7   3        1.93        1.56      1.70 o 
   6   7   3       67.48       66.79      5.29 o 
   7   7   3        3.88        6.38      2.81 o 
  -8   8   3        0.93       -1.29      4.89 o 
  -7   8   3      137.80      142.48      6.50 o 
  -6   8   3      551.90      565.33      9.22 o 
  -5   8   3       25.95       23.06      1.89 o 
  -4   8   3       20.60       25.00      1.83 o 
  -3   8   3       93.72      104.67      2.52 o 
  -2   8   3     1653.62     1696.66     12.89 o 
  -1   8   3     1329.65     1385.15     10.96 o 
   0   8   3      497.69      458.10      5.69 o 
   1   8   3       12.46        7.94      1.10 o 
   2   8   3        1.49        3.38      1.16 o 
   3   8   3      746.67      751.39      8.06 o 
   4   8   3      151.47      155.85      3.88 o 
   5   8   3       17.72       17.12      2.45 o 
   6   8   3       16.59       18.31      2.73 o 
   7   8   3      331.61      396.42     11.42 o 
  -8   9   3       15.68       12.96      8.31 o 
  -7   9   3        1.74       -1.13      4.32 o 
  -6   9   3       99.25      103.12      4.22 o 
  -5   9   3      643.69      655.87      8.35 o 
  -4   9   3        5.85        5.75      1.44 o 
  -3   9   3      312.21      314.92      4.50 o 
  -2   9   3        2.12        2.13      1.05 o 
  -1   9   3      214.12      192.97      3.72 o 
   0   9   3       54.02       57.19      2.24 o 
   1   9   3      949.44      950.99      8.51 o 
   2   9   3        4.64        2.07      1.57 o 
   3   9   3      913.21      933.25      9.68 o 
   4   9   3       34.33       37.58      2.53 o 
   5   9   3        0.59       -0.48      1.67 o 
   6   9   3       14.00       11.06      5.71 o 
   7   9   3        0.05        2.70      2.70 o 
  -7  10   3       37.22       38.59      7.15 o 
  -6  10   3        3.45        7.04      2.04 o 
  -5  10   3       80.88       75.93      3.10 o 
  -4  10   3      100.38       92.72      3.25 o 
  -3  10   3      100.04       92.56      3.15 o 
  -2  10   3       14.31       16.57      1.50 o 
  -1  10   3       67.16       65.95      3.38 o 
   0  10   3      738.03      735.03      8.34 o 
   1  10   3       90.33       86.35      2.87 o 
   2  10   3      147.95      147.60      3.61 o 
   3  10   3      668.33      692.63      8.24 o 
   4  10   3      738.86      756.64      9.50 o 
   5  10   3      159.89      185.40      5.81 o 
   6  10   3       93.19      102.16      5.93 o 
  -7  11   3        1.52       -1.49      5.61 o 
  -6  11   3     1388.82     1476.58     28.60 o 
  -5  11   3        2.97        1.44      1.59 o 
  -4  11   3        0.01        0.99      1.39 o 
  -3  11   3        2.63        1.06      1.38 o 
  -2  11   3        0.34        1.78      1.15 o 
  -1  11   3       41.52       41.08      2.21 o 
   0  11   3       38.54       37.73      2.26 o 
   1  11   3      100.79       89.31      5.41 o 
   2  11   3     1221.85     1216.93     12.25 o 
   3  11   3        3.70        4.11      1.66 o 
   4  11   3       13.47       13.61      2.23 o 
   5  11   3       67.17       75.65      6.17 o 
   6  11   3        0.16       -1.70      2.62 o 
  -6  12   3      368.66      403.98     10.38 o 
  -5  12   3       21.83       23.46      2.38 o 
  -4  12   3      197.58      196.18      4.80 o 
  -3  12   3        0.55        1.82      1.46 o 
  -2  12   3       36.31       31.42      1.96 o 
  -1  12   3       63.64       51.72      2.50 o 
   0  12   3      145.58      134.95      3.68 o 
   1  12   3        0.74       -0.12      1.28 o 
   2  12   3        1.84        2.74      1.42 o 
   3  12   3       62.73       73.66      4.17 o 
   4  12   3      124.45      127.19      5.55 o 
   5  12   3        0.99        5.66      3.24 o 
  -6  13   3        0.82        0.75      2.54 o 
  -5  13   3       33.65       34.78      3.32 o 
  -4  13   3       72.78       82.18      4.75 o 
  -3  13   3        3.45        3.76      1.59 o 
  -2  13   3      233.25      229.84      9.14 o 
  -1  13   3      205.10      182.13      9.53 o 
   0  13   3        0.10        0.86      1.33 o 
   1  13   3      834.39      842.96     10.12 o 
   2  13   3        2.30        2.92      1.43 o 
   3  13   3      189.30      192.34      7.82 o 
   4  13   3        0.31        1.54      2.32 o 
   5  13   3       12.89       13.22      4.37 o 
  -5  14   3       60.99       61.54      3.39 o 
  -4  14   3       44.30       46.73      2.96 o 
  -3  14   3       27.09       25.16      2.36 o 
  -2  14   3       25.00       26.83      3.83 o 
  -1  14   3      143.84      130.61      3.93 o 
   0  14   3      306.30      310.33      7.72 o 
   1  14   3      130.18      134.73      4.05 o 
   2  14   3      112.51      103.13      3.68 o 
   3  14   3       18.85       13.48      2.86 o 
   4  14   3        0.04       -2.08      2.08 o 
  -4  15   3        0.46       -1.52      1.52 o 
  -3  15   3       50.76       47.26      3.37 o 
  -2  15   3      114.08      115.35      5.24 o 
  -1  15   3        0.97        1.02      1.47 o 
   0  15   3      208.69      213.13      5.15 o 
   1  15   3      213.77      204.62      5.97 o 
   2  15   3        0.37        1.61      1.52 o 
   3  15   3        3.18        4.45      2.56 o 
  -3  16   3        0.99        0.11      1.85 o 
  -2  16   3        6.29        4.34      2.15 o 
  -1  16   3       34.92       36.24      3.59 o 
   0  16   3        5.51        8.93      1.86 o 
   1  16   3        6.18        6.56      1.83 o 
   2  16   3        1.26        1.80      1.63 o 
  -1  17   3        4.22        3.72      1.95 o 
   0  17   3       33.67       25.07      2.54 o 
  -8   0   4        5.34        3.86      3.60 o 
  -6   0   4       33.53       21.25      4.50 o 
  -4   0   4    10981.72    11920.09     92.08 o 
  -2   0   4     1264.06     1328.38     11.75 o 
   0   0   4       96.67       59.70      2.29 o 
   2   0   4      318.46      297.77      5.09 o 
   4   0   4      747.89      696.59     16.31 o 
   6   0   4      704.44      745.52     19.30 o 
   8   0   4       48.58       44.15      6.23 o 
  -9   1   4        3.18       -1.47      3.68 o 
  -8   1   4        1.25        0.47      2.27 o 
  -7   1   4        0.68       -0.26      2.24 o 
  -6   1   4        9.08       14.52      1.53 o 
  -5   1   4       62.16       60.97      2.51 o 
  -4   1   4     1809.27     2050.94     12.74 o 
  -3   1   4      507.74      495.64      3.92 o 
  -2   1   4      274.19      278.98      2.57 o 
  -1   1   4     1075.74      976.07      8.84 o 
   0   1   4        1.41        3.34      0.83 o 
   1   1   4      616.52      587.59      6.02 o 
   2   1   4     6205.43     6693.94     44.61 o 
   3   1   4      318.74      288.35      6.44 o 
   4   1   4        3.30        2.28      1.73 o 
   5   1   4      384.37      375.35      8.66 o 
   6   1   4      264.44      250.72      7.51 o 
   7   1   4       24.09       26.77      5.35 o 
   8   1   4        5.37        7.28      2.36 o 
  -9   2   4       36.59       31.76      8.00 o 
  -8   2   4       31.49       27.04      3.81 o 
  -7   2   4      135.67      115.79      5.50 o 
  -6   2   4       33.67       38.40      2.00 o 
  -5   2   4       25.06       29.71      1.63 o 
  -4   2   4      990.52     1095.62      7.61 o 
  -3   2   4      809.82      914.95      7.25 o 
  -2   2   4      849.93      838.80      6.48 o 
  -1   2   4        4.21        9.48      0.73 o 
   0   2   4      410.13      354.77      3.79 o 
   1   2   4      191.71      207.70      2.72 o 
   2   2   4       22.04       19.07      1.27 o 
   3   2   4      439.62      440.85      7.39 o 
   4   2   4        6.48        7.17      2.03 o 
   5   2   4     1187.87     1218.06     17.92 o 
   6   2   4       12.99        8.37      2.91 o 
   7   2   4      715.60      738.00     12.00 o 
   8   2   4        1.38        2.30      2.16 o 
  -9   3   4      214.50      199.44     12.14 o 
  -8   3   4       17.95       20.06      3.44 o 
  -7   3   4      249.00      238.54      7.77 o 
  -6   3   4      558.69      529.65      5.97 o 
  -5   3   4        1.35        0.51      0.87 o 
  -4   3   4       19.72       20.59      1.18 o 
  -3   3   4       48.03       61.43      1.67 o 
  -2   3   4      231.61      227.49      2.29 o 
  -1   3   4      454.47      447.42      4.15 o 
   0   3   4      386.01      430.82      4.48 o 
   1   3   4     1596.04     1763.93     13.25 o 
   2   3   4      160.99      155.29      2.42 o 
   3   3   4        8.41       17.21      1.32 o 
   4   3   4       18.19       17.73      2.49 o 
   5   3   4       15.26       10.03      4.14 o 
   6   3   4      164.89      157.28      5.07 o 
   7   3   4       26.38       32.52      3.19 o 
  -9   4   4        4.17        1.76      2.82 o 
  -8   4   4       83.85       71.16      6.25 o 
  -7   4   4      161.31      167.87      6.68 o 
  -6   4   4       93.57       99.96      3.02 o 
  -5   4   4      198.49      190.86      3.65 o 
  -4   4   4     1482.51     1517.17     12.81 o 
  -3   4   4      922.33     1010.50      9.18 o 
  -2   4   4        5.88       11.78      1.15 o 
  -1   4   4       18.96       17.93      0.97 o 
   0   4   4     5629.04     6076.24     51.32 o 
   1   4   4      841.66      865.89      7.79 o 
   2   4   4       14.09       15.98      0.94 o 
   3   4   4        5.95        6.22      1.06 o 
   4   4   4        0.06        0.46      1.37 o 
   5   4   4       46.60       47.25      4.99 o 
   6   4   4       10.14        9.35      2.13 o 
   7   4   4       41.41       49.99      3.70 o 
  -9   5   4        0.23        4.20      2.76 o 
  -8   5   4       92.33       65.46      4.90 o 
  -7   5   4       44.65       46.58      3.98 o 
  -6   5   4        0.03        0.07      1.30 o 
  -5   5   4      424.24      423.21      5.73 o 
  -4   5   4      925.22      930.73     10.20 o 
  -3   5   4        6.14        4.37      0.82 o 
  -2   5   4      294.77      296.81      3.66 o 
  -1   5   4     2765.70     2955.73     21.72 o 
   0   5   4     1240.56     1362.44      9.75 o 
   1   5   4      569.79      591.31      5.34 o 
   2   5   4      197.06      234.56      3.12 o 
   3   5   4       10.58        5.47      1.11 o 
   4   5   4       14.54       15.84      2.07 o 
   5   5   4       17.99       16.45      2.28 o 
   6   5   4      318.21      316.49      7.81 o 
   7   5   4      121.87      135.11      5.40 o 
  -8   6   4       26.96       24.51     11.22 o 
  -7   6   4       67.31       74.23      4.59 o 
  -6   6   4      114.66      117.55      3.26 o 
  -5   6   4       81.37       77.71      2.63 o 
  -4   6   4      420.37      417.25      6.15 o 
  -3   6   4      171.61      183.03      5.13 o 
  -2   6   4      689.81      733.87      6.56 o 
  -1   6   4     1475.42     1592.59     11.68 o 
   0   6   4      352.53      336.66      4.13 o 
   1   6   4      392.38      420.39      4.45 o 
   2   6   4       68.86       84.07      2.08 o 
   3   6   4      132.68      134.32      3.16 o 
   4   6   4      193.01      168.72      4.85 o 
   5   6   4      300.83      317.72      8.05 o 
   6   6   4       79.18       83.22      5.81 o 
   7   6   4       16.99       26.76      3.95 o 
  -8   7   4       30.24       32.11      6.53 o 
  -7   7   4        7.01        6.48      4.48 o 
  -6   7   4        0.01        0.32      1.19 o 
  -5   7   4        7.26       12.03      1.62 o 
  -4   7   4      162.62      149.97      3.51 o 
  -3   7   4       21.65       16.26      1.22 o 
  -2   7   4        1.76        0.68      0.94 o 
  -1   7   4      151.35      154.84      3.08 o 
   0   7   4     1962.32     1962.58     13.80 o 
   1   7   4      791.75      809.29      7.92 o 
   2   7   4        1.63        2.34      0.97 o 
   3   7   4       19.00       23.99      1.74 o 
   4   7   4      248.31      219.35      5.57 o 
   5   7   4      108.53       87.76      4.35 o 
   6   7   4      244.59      256.55      6.88 o 
   7   7   4      215.82      259.43      9.08 o 
  -8   8   4        4.77        3.14      5.20 o 
  -7   8   4      129.10      125.86      9.67 o 
  -6   8   4      405.52      414.24      6.50 o 
  -5   8   4      293.73      301.91      8.30 o 
  -4   8   4        0.01       -0.42      1.19 o 
  -3   8   4      470.32      494.82      6.59 o 
  -2   8   4      359.09      367.11      4.64 o 
  -1   8   4        1.07        0.43      0.89 o 
   0   8   4      506.96      500.89      6.12 o 
   1   8   4        0.10       -0.47      1.01 o 
   2   8   4       62.67       54.82      1.95 o 
   3   8   4      398.40      408.34      6.66 o 
   4   8   4      167.63      153.62      4.94 o 
   5   8   4       11.48        9.00      2.15 o 
   6   8   4        6.24        1.86      3.48 o 
   7   8   4      117.96      132.97      7.00 o 
  -8   9   4       12.45        5.76      5.81 o 
  -7   9   4       86.73       76.36      8.75 o 
  -6   9   4        3.08        5.05      1.51 o 
  -5   9   4      700.37      722.72      8.97 o 
  -4   9   4      147.40      142.45      3.84 o 
  -3   9   4      213.60      213.55      5.48 o 
  -2   9   4       93.35       91.41      2.51 o 
  -1   9   4      169.09      150.65      3.39 o 
   0   9   4      525.64      541.02      6.72 o 
   1   9   4      169.93      164.86      4.19 o 
   2   9   4       28.92       30.53      2.14 o 
   3   9   4      230.43      219.72      5.44 o 
   4   9   4       22.82       17.45      3.02 o 
   5   9   4       15.18       10.08      2.80 o 
   6   9   4        0.95       -2.04      2.04 o 
  -7  10   4       19.86       19.60      3.44 o 
  -6  10   4      233.55      233.02      5.16 o 
  -5  10   4      200.33      190.14      4.58 o 
  -4  10   4       87.96       88.30      6.13 o 
  -3  10   4      154.02      135.13      3.78 o 
  -2  10   4      140.79      135.64      3.22 o 
  -1  10   4      446.73      446.59      6.21 o 
   0  10   4      250.73      231.04      4.43 o 
   1  10   4       25.97       28.76      1.94 o 
   2  10   4      153.64      147.58      4.34 o 
   3  10   4      619.91      589.97      9.25 o 
   4  10   4      157.95      143.49      6.32 o 
   5  10   4       56.12       45.75      4.23 o 
   6  10   4        3.95        4.99      3.40 o 
  -7  11   4        9.33       16.87      3.41 o 
  -6  11   4       57.90       62.79      5.16 o 
  -5  11   4      598.40      617.72     12.02 o 
  -4  11   4        3.60        2.70      1.55 o 
  -3  11   4      125.34      124.47      3.83 o 
  -2  11   4        1.35        0.75      1.14 o 
  -1  11   4       36.37       38.64      2.17 o 
   0  11   4      562.38      557.61      7.42 o 
   1  11   4       16.58       21.70      1.91 o 
   2  11   4      216.46      202.71      5.97 o 
   3  11   4        8.70       10.65      2.16 o 
   4  11   4      102.07      110.49      8.10 o 
   5  11   4        1.22       -0.70      2.31 o 
  -6  12   4       55.65       49.88      3.66 o 
  -5  12   4      242.92      260.22      5.73 o 
  -4  12   4       21.93       18.49      2.14 o 
  -3  12   4      125.97      125.74      3.99 o 
  -2  12   4        1.75        1.20      1.50 o 
  -1  12   4       24.50       24.41      2.00 o 
   0  12   4      243.67      231.59      5.48 o 
   1  12   4        0.00       -1.31      1.75 o 
   2  12   4       20.99       21.38      2.28 o 
   3  12   4      111.83      112.08      5.29 o 
   4  12   4       50.42       46.15      4.35 o 
   5  12   4       67.16       74.10      7.38 o 
  -6  13   4      121.85      128.95      5.40 o 
  -5  13   4      383.37      393.04      7.29 o 
  -4  13   4        0.64       -1.40      1.40 o 
  -3  13   4       11.88       11.49      1.93 o 
  -2  13   4      146.76      136.45      4.59 o 
  -1  13   4       58.10       53.20      2.66 o 
   0  13   4       22.44       25.16      2.13 o 
   1  13   4        3.55        2.05      1.40 o 
   2  13   4       38.16       38.92      2.87 o 
   3  13   4       13.75       17.08      3.16 o 
   4  13   4       11.00       11.22      5.20 o 
  -5  14   4      171.22      175.75      5.13 o 
  -4  14   4       41.11       40.76      2.90 o 
  -3  14   4        8.85        7.42      1.84 o 
  -2  14   4      324.25      319.08      7.09 o 
  -1  14   4      191.74      172.48      4.82 o 
   0  14   4        0.77        1.82      1.44 o 
   1  14   4        3.87        3.48      1.66 o 
   2  14   4       26.05       31.06      3.12 o 
   3  14   4       38.96       39.43      3.99 o 
   4  14   4       54.12       41.00      4.31 o 
  -4  15   4        1.80        3.21      1.81 o 
  -3  15   4        7.36       13.01      2.34 o 
  -2  15   4       15.91       18.56      2.64 o 
  -1  15   4        6.03        2.06      1.81 o 
   0  15   4      308.27      324.73      8.81 o 
   1  15   4        0.13        0.92      1.47 o 
   2  15   4        1.32        1.67      1.87 o 
   3  15   4       88.56      132.60      9.62 o 
  -3  16   4        5.19        7.94      2.09 o 
  -2  16   4       15.25       16.26      2.61 o 
  -1  16   4      107.55      103.94      4.59 o 
   0  16   4       23.36       27.31      3.06 o 
   1  16   4        6.03        4.65      1.78 o 
   2  16   4        1.37        3.24      3.55 o 
  -9   0   5       43.27       26.34      5.92 o 
  -7   0   5      132.68      128.27      9.00 o 
  -5   0   5      167.96      156.20      4.86 o 
  -3   0   5     1060.82     1084.43     10.35 o 
  -1   0   5      833.93      785.06      9.57 o 
   1   0   5     2117.70     2294.22     23.49 o 
   3   0   5        3.26        6.23      2.52 o 
   5   0   5      308.73      287.17     11.01 o 
   7   0   5      164.54      157.76      9.78 o 
  -9   1   5        7.23        4.40      3.24 o 
  -8   1   5       67.01       58.62      4.71 o 
  -7   1   5      434.91      404.84      8.57 o 
  -6   1   5      326.24      319.22      5.17 o 
  -5   1   5      719.57      760.43      8.14 o 
  -4   1   5     4941.91     5382.60     30.56 o 
  -3   1   5       57.05       50.43      1.57 o 
  -2   1   5       30.98       24.54      1.34 o 
  -1   1   5      818.55      814.74      6.98 o 
   0   1   5       28.93       26.74      1.32 o 
   1   1   5     2064.62     2310.03     20.91 o 
   2   1   5      321.47      323.81      3.62 o 
   3   1   5      443.73      455.76      8.73 o 
   4   1   5      207.45      191.49      5.97 o 
   5   1   5      711.00      690.86     13.46 o 
   6   1   5      421.23      393.84      9.93 o 
   7   1   5        5.05        1.82      2.47 o 
  -9   2   5        4.10        6.15      4.91 o 
  -8   2   5        1.89       -0.25      2.59 o 
  -7   2   5       18.26       22.53      2.31 o 
  -6   2   5      165.58      152.37      3.60 o 
  -5   2   5       37.51       29.88      1.50 o 
  -4   2   5      290.14      308.79      3.81 o 
  -3   2   5     1122.90     1172.58      8.94 o 
  -2   2   5      945.86      956.82      6.58 o 
  -1   2   5     1112.28     1113.21      9.04 o 
   0   2   5     1140.03     1124.83      9.18 o 
   1   2   5     5888.71     6463.89     43.32 o 
   2   2   5      471.78      479.79      8.50 o 
   3   2   5       13.82       12.64      2.15 o 
   4   2   5      195.68      187.73      5.93 o 
   5   2   5     1158.75     1182.63     27.76 o 
   6   2   5        6.26        8.12      2.65 o 
   7   2   5       56.22       63.03      3.96 o 
  -9   3   5       15.60       21.14      3.99 o 
  -8   3   5       13.43       12.12      5.76 o 
  -7   3   5       36.04       34.98      2.67 o 
  -6   3   5       74.47       81.82      4.83 o 
  -5   3   5       22.57       19.40      1.35 o 
  -4   3   5        8.72        7.84      0.98 o 
  -3   3   5      134.47      122.41      2.29 o 
  -2   3   5       39.71       38.33      1.78 o 
  -1   3   5      344.85      262.01      3.37 o 
   0   3   5     1957.50     1952.57     14.68 o 
   1   3   5      186.81      177.47      2.81 o 
   2   3   5       83.28       92.03      2.61 o 
   3   3   5      473.13      486.70      9.33 o 
   4   3   5      397.94      394.04      8.88 o 
   5   3   5     2368.84     2429.77     38.77 o 
   6   3   5       16.07       14.90      2.37 o 
   7   3   5      243.06      279.49      7.41 o 
  -9   4   5       26.11       17.37      3.84 o 
  -8   4   5       20.21       11.95      3.94 o 
  -7   4   5        2.45        3.95      1.69 o 
  -6   4   5      175.79      170.15      3.90 o 
  -5   4   5       57.10       57.08      2.03 o 
  -4   4   5       12.78       14.21      1.18 o 
  -3   4   5       74.79       82.15      2.87 o 
  -2   4   5       32.70       38.63      1.22 o 
  -1   4   5      573.79      595.71      5.93 o 
   0   4   5      183.62      231.07      3.75 o 
   1   4   5      303.64      385.83      4.58 o 
   2   4   5      137.76      134.41      3.84 o 
   3   4   5       66.02       74.19     14.51 o 
   4   4   5       17.62       11.09      1.89 o 
   5   4   5       45.03       44.51      3.04 o 
   6   4   5       87.44       89.01      5.42 o 
   7   4   5       51.71       62.75      4.08 o 
  -9   5   5        9.87       10.68      3.44 o 
  -8   5   5      186.59      197.84     12.04 o 
  -7   5   5        0.65       -1.36      1.47 o 
  -6   5   5       83.82       77.89      2.48 o 
  -5   5   5       86.28       85.00      2.43 o 
  -4   5   5        8.42        7.71      1.07 o 
  -3   5   5       28.83       18.54      1.15 o 
  -2   5   5      566.08      607.92      5.30 o 
  -1   5   5      857.66      946.40      8.55 o 
   0   5   5      391.22      406.92      4.32 o 
   1   5   5        0.24       -0.43      0.64 o 
   2   5   5      427.86      466.38      6.48 o 
   3   5   5      486.00      480.65      6.08 o 
   4   5   5      178.59      158.02      8.31 o 
   5   5   5       84.81       82.34      7.73 o 
   6   5   5      528.69      519.29      9.90 o 
   7   5   5        0.03       -0.80      3.17 o 
  -8   6   5       87.40       85.67      8.95 o 
  -7   6   5        9.32       11.68      2.81 o 
  -6   6   5       24.20       28.76      2.01 o 
  -5   6   5      703.99      699.88      8.16 o 
  -4   6   5      146.61      142.66      3.39 o 
  -3   6   5       35.72       34.94      2.41 o 
  -2   6   5      252.64      234.80      6.77 o 
  -1   6   5      761.93      727.62      7.30 o 
   0   6   5        1.63        1.46      0.82 o 
   1   6   5      423.60      395.50      4.59 o 
   2   6   5        8.10       11.90      1.12 o 
   3   6   5      425.11      419.66      8.69 o 
   4   6   5       14.65       12.94      2.13 o 
   5   6   5        9.33        7.99      2.05 o 
   6   6   5       43.71       41.18      3.43 o 
   7   6   5       72.37       81.74      4.73 o 
  -8   7   5        1.15        3.29      4.68 o 
  -7   7   5        0.06       -3.09      3.09 o 
  -6   7   5      498.61      497.44      7.06 o 
  -5   7   5      808.62      841.54      9.43 o 
  -4   7   5      742.32      770.48      8.72 o 
  -3   7   5        1.04        2.42      1.23 o 
  -2   7   5       24.24       29.78      1.47 o 
  -1   7   5     1121.86     1125.30     15.02 o 
   0   7   5       38.50       41.26      2.29 o 
   1   7   5       80.39       80.36      2.42 o 
   2   7   5        2.94        3.65      0.99 o 
   3   7   5      124.01      129.93      3.34 o 
   4   7   5      467.00      413.16      7.86 o 
   5   7   5       71.78       70.76      3.89 o 
   6   7   5       16.88       19.96      2.85 o 
  -8   8   5        1.17        2.98      4.84 o 
  -7   8   5       10.73       10.87      3.78 o 
  -6   8   5        2.23        3.87      1.76 o 
  -5   8   5      297.29      282.98      5.21 o 
  -4   8   5       21.84       20.91      1.89 o 
  -3   8   5      705.69      762.92      8.79 o 
  -2   8   5      109.00      117.15      2.68 o 
  -1   8   5      374.41      339.85     11.17 o 
   0   8   5      510.96      513.73      7.42 o 
   1   8   5        0.06        0.31      0.99 o 
   2   8   5       13.48       13.82      1.45 o 
   3   8   5      386.48      360.07      6.64 o 
   4   8   5       62.21       56.43      4.37 o 
   5   8   5      566.74      560.26     24.70 o 
   6   8   5      105.08      116.89      6.18 o 
  -8   9   5      134.66      133.22     11.53 o 
  -7   9   5       25.75       28.09      2.85 o 
  -6   9   5       63.82       62.85      2.96 o 
  -5   9   5       86.14       90.62      3.27 o 
  -4   9   5        4.62        3.81      1.43 o 
  -3   9   5       68.48       61.50      3.19 o 
  -2   9   5       31.59       32.42      1.74 o 
  -1   9   5        3.10        2.68      1.16 o 
   0   9   5        0.24        3.13      1.43 o 
   1   9   5       76.80       72.57      3.03 o 
   2   9   5       51.31       56.19      2.42 o 
   3   9   5        3.00        2.05      1.85 o 
   4   9   5       27.26       18.71      3.18 o 
   5   9   5      105.22       99.44      5.63 o 
   6   9   5        0.06        2.51      2.59 o 
  -7  10   5        8.65        7.06      3.48 o 
  -6  10   5       16.10       16.19      2.08 o 
  -5  10   5       15.72       17.64      2.32 o 
  -4  10   5        2.89        4.87      1.52 o 
  -3  10   5        2.32        2.94      1.40 o 
  -2  10   5       63.68       52.90      3.09 o 
  -1  10   5      130.08      114.51      3.68 o 
   0  10   5       29.53       28.10      2.32 o 
   1  10   5     1435.67     1441.91     15.60 o 
   2  10   5      377.20      356.98      5.74 o 
   3  10   5      210.08      238.48      5.81 o 
   4  10   5      126.15      112.19     11.65 o 
   5  10   5       74.57       69.73     10.73 o 
   6  10   5        2.52        6.12      4.32 o 
  -7  11   5       11.02       12.10      2.66 o 
  -6  11   5      309.60      319.52      6.33 o 
  -5  11   5       10.74       13.05      2.00 o 
  -4  11   5      202.64      201.14      4.83 o 
  -3  11   5        0.49        0.73      1.42 o 
  -2  11   5      147.49      144.78      4.50 o 
  -1  11   5        7.36        8.36      1.51 o 
   0  11   5     5166.25     5367.85     39.37 o 
   1  11   5        0.62        2.33      1.59 o 
   2  11   5      337.54      347.83      7.33 o 
   3  11   5       62.56       52.35      3.20 o 
   4  11   5      178.34      171.99      7.15 o 
   5  11   5       30.38       33.45      5.40 o 
  -6  12   5        0.16       -1.24      1.45 o 
  -5  12   5        6.92        7.36      1.99 o 
  -4  12   5       47.76       46.95      3.12 o 
  -3  12   5        5.75        6.11      1.74 o 
  -2  12   5      173.73      174.01      4.99 o 
  -1  12   5       11.04       10.17      1.63 o 
   0  12   5       86.98       83.53      3.13 o 
   1  12   5      457.16      480.06     10.90 o 
   2  12   5        8.62        8.46      1.91 o 
   3  12   5       11.89       12.06      2.28 o 
   4  12   5       16.74       13.95      3.45 o 
   5  12   5       13.72       23.19      3.89 o 
  -6  13   5       24.89       23.53      2.62 o 
  -5  13   5       19.79       20.33      2.43 o 
  -4  13   5       33.93       36.18      2.71 o 
  -3  13   5      119.40      109.76      3.89 o 
  -2  13   5       24.19       23.85      2.54 o 
  -1  13   5      137.35      122.97      4.43 o 
   0  13   5      216.28      219.01      4.91 o 
   1  13   5        8.33       13.16      2.18 o 
   2  13   5       56.12       59.72      4.83 o 
   3  13   5       67.68       70.38      4.05 o 
   4  13   5       73.02       74.22      5.39 o 
  -5  14   5      133.41      146.24      4.80 o 
  -4  14   5       29.55       32.65      2.75 o 
  -3  14   5      252.54      263.07      6.71 o 
  -2  14   5        5.99        5.88      1.99 o 
  -1  14   5       15.89       13.70      2.25 o 
   0  14   5      240.86      237.22      5.33 o 
   1  14   5        0.08        0.77      1.79 o 
   2  14   5       43.71       41.74      4.14 o 
   3  14   5       40.88       55.13      3.72 o 
  -4  15   5       66.37       70.93      3.65 o 
  -3  15   5       33.60       25.80      2.91 o 
  -2  15   5       22.38       23.14      2.78 o 
  -1  15   5      230.76      234.50      6.41 o 
   0  15   5       28.95       31.99      2.60 o 
   1  15   5       14.66       13.03      2.36 o 
   2  15   5      131.97      146.39     10.09 o 
  -2  16   5        0.27       -1.71      1.71 o 
  -1  16   5        1.95        1.80      1.98 o 
   0  16   5       93.19       95.83      4.55 o 
   1  16   5        1.14        1.37      2.37 o 
  -8   0   6       39.23       29.69      5.71 o 
  -6   0   6      543.03      552.06     10.15 o 
  -4   0   6      763.31      744.41      8.12 o 
  -2   0   6       41.30       57.15      2.13 o 
   0   0   6     2780.72     2921.11     29.60 o 
   2   0   6      314.91      280.39      8.80 o 
   4   0   6      501.58      473.02     14.20 o 
   6   0   6      546.12      531.99     17.08 o 
  -9   1   6        1.59        5.72      4.14 o 
  -8   1   6        2.06        0.08      2.37 o 
  -7   1   6      131.05      129.39      3.66 o 
  -6   1   6       49.04       44.52      2.30 o 
  -5   1   6       20.15       17.95      1.64 o 
  -4   1   6      448.97      435.07      4.71 o 
  -3   1   6        4.07        4.49      0.70 o 
  -2   1   6      105.92      114.21      1.90 o 
  -1   1   6      381.69      363.51      4.23 o 
   0   1   6      824.80      792.31      7.26 o 
   1   1   6      476.87      489.07      5.17 o 
   2   1   6       53.19       67.00      1.98 o 
   3   1   6       75.43       77.91      4.04 o 
   4   1   6        5.79        7.98      2.33 o 
   5   1   6      148.44      156.07      6.20 o 
   6   1   6      215.85      213.70     14.79 o 
   7   1   6       87.27      106.34     18.27 o 
  -9   2   6       16.07       18.33      3.92 o 
  -8   2   6        0.00        0.48      2.65 o 
  -7   2   6      189.44      181.06      6.62 o 
  -6   2   6      142.92      150.00      3.75 o 
  -5   2   6     1312.86     1387.75     12.69 o 
  -4   2   6      735.06      815.66      7.41 o 
  -3   2   6     1567.84     1603.73     11.70 o 
  -2   2   6      250.02      238.03      2.70 o 
  -1   2   6     2843.29     2984.23     22.87 o 
   0   2   6        1.49        1.93      0.81 o 
   1   2   6      195.47      193.18      3.01 o 
   2   2   6      136.22      136.86      2.48 o 
   3   2   6       79.75       69.47      4.89 o 
   4   2   6        4.27        5.01      2.24 o 
   5   2   6      362.70      363.31     12.50 o 
   6   2   6       51.07       49.56      6.48 o 
   7   2   6       14.40       18.31      3.55 o 
  -9   3   6       63.33       58.05      7.54 o 
  -8   3   6        7.22        4.21      2.94 o 
  -7   3   6       20.28       16.19      1.84 o 
  -6   3   6       21.25       23.00      1.86 o 
  -5   3   6       74.51       81.03      3.24 o 
  -4   3   6      479.30      508.57      5.39 o 
  -3   3   6     1163.41     1217.03     11.39 o 
  -2   3   6     1023.96     1115.74      7.68 o 
  -1   3   6      437.70      496.94      6.77 o 
   0   3   6     1157.82     1199.35     10.14 o 
   1   3   6      603.79      700.39      6.85 o 
   2   3   6       62.38       61.10      2.19 o 
   3   3   6        6.29        8.24      2.23 o 
   4   3   6       55.25       50.07      3.76 o 
   5   3   6       43.56       44.06      3.98 o 
   6   3   6       21.76       21.44      3.52 o 
   7   3   6        0.11        1.53      3.12 o 
  -9   4   6       24.20       20.56      4.04 o 
  -8   4   6        4.96        9.27      2.94 o 
  -7   4   6       82.37       77.50      3.25 o 
  -6   4   6      239.80      217.72      4.42 o 
  -5   4   6       92.35       82.78      2.39 o 
  -4   4   6      123.00      122.32      3.85 o 
  -3   4   6     1018.13      998.13      9.65 o 
  -2   4   6     1683.57     1825.89     12.95 o 
  -1   4   6       53.92       45.92      1.99 o 
   0   4   6       26.73       21.64      1.30 o 
   1   4   6       22.00       32.72      1.48 o 
   2   4   6      240.02      218.35      3.92 o 
   3   4   6       16.74       17.16      2.60 o 
   4   4   6      181.39      183.71      8.52 o 
   5   4   6      127.15      107.38      4.29 o 
   6   4   6        2.38        4.86      2.06 o 
   7   4   6      216.43      251.66      7.39 o 
  -9   5   6        0.02       -3.70      4.63 o 
  -8   5   6        1.96       -0.77      4.48 o 
  -7   5   6       45.19       42.43      4.47 o 
  -6   5   6       10.31        8.75      1.36 o 
  -5   5   6      760.37      755.35      7.88 o 
  -4   5   6       30.44       29.10      1.60 o 
  -3   5   6     1032.09     1093.33     12.25 o 
  -2   5   6        0.53        2.05      0.77 o 
  -1   5   6      187.34      168.62      3.16 o 
   0   5   6       69.13       90.76      2.35 o 
   1   5   6      924.97      981.33      8.17 o 
   2   5   6        9.78       15.00      1.12 o 
   3   5   6        1.43        0.96      1.41 o 
   4   5   6        4.92        9.32      1.99 o 
   5   5   6       60.07       50.54      3.38 o 
   6   5   6      541.16      545.50     10.26 o 
   7   5   6       80.75      102.91      9.06 o 
  -8   6   6       19.72       17.75      6.12 o 
  -7   6   6       61.84       66.06      3.38 o 
  -6   6   6        0.54       -0.48      1.25 o 
  -5   6   6      396.44      399.47      5.98 o 
  -4   6   6     1310.21     1386.56     13.26 o 
  -3   6   6       10.87       13.18      1.55 o 
  -2   6   6       11.83       10.68      1.16 o 
  -1   6   6      268.97      285.58      5.88 o 
   0   6   6       79.64       87.02      2.47 o 
   1   6   6     1352.87     1405.06     13.14 o 
   2   6   6      133.39      118.72      2.88 o 
   3   6   6      355.74      356.83      6.80 o 
   4   6   6       22.62       18.34      2.31 o 
   5   6   6      154.22      147.56      5.13 o 
   6   6   6       22.50       22.57      2.98 o 
  -8   7   6       93.17       84.69      8.90 o 
  -7   7   6        2.21        2.78      1.79 o 
  -6   7   6      176.35      171.08      4.20 o 
  -5   7   6       69.66       61.93      3.01 o 
  -4   7   6      202.69      188.56      4.09 o 
  -3   7   6       22.15       16.86      1.68 o 
  -2   7   6      310.18      300.74      4.14 o 
  -1   7   6      169.73      176.34      3.50 o 
   0   7   6       79.12       70.94      2.98 o 
   1   7   6        0.31        3.96      1.10 o 
   2   7   6      237.27      210.79      3.92 o 
   3   7   6        6.99        1.06      2.10 o 
   4   7   6       23.29       15.64      3.04 o 
   5   7   6       94.25      110.87      9.00 o 
   6   7   6        8.10        4.80      2.63 o 
  -8   8   6        0.11        3.91      5.09 o 
  -7   8   6       21.79       19.95      5.17 o 
  -6   8   6       72.62       71.43      3.00 o 
  -5   8   6       95.74       87.89      3.59 o 
  -4   8   6       86.89       81.56      2.96 o 
  -3   8   6       19.24       21.75      1.87 o 
  -2   8   6       57.33       49.67      2.37 o 
  -1   8   6      124.07      116.82      3.01 o 
   0   8   6     1600.41     1620.43     14.21 o 
   1   8   6     1939.52     1936.17     16.38 o 
   2   8   6       22.24       19.31      1.64 o 
   3   8   6        1.69       -1.99      2.06 o 
   4   8   6        8.71        3.76      2.46 o 
   5   8   6        8.66        6.28      2.70 o 
   6   8   6      245.97      276.73     11.76 o 
  -8   9   6       10.26        4.89      5.71 o 
  -7   9   6       79.01       71.25      5.72 o 
  -6   9   6       44.15       48.90      3.20 o 
  -5   9   6        2.96        1.36      1.77 o 
  -4   9   6        1.07       -1.44      1.44 o 
  -3   9   6        0.16        1.55      1.64 o 
  -2   9   6      286.76      289.55      5.81 o 
  -1   9   6       29.06       26.33      2.18 o 
   0   9   6     1335.25     1342.10     12.68 o 
   1   9   6     2785.90     2864.79     22.83 o 
   2   9   6       37.51       28.67      2.42 o 
   3   9   6        0.95       -1.13      1.99 o 
   4   9   6       24.03       20.39      3.44 o 
   5   9   6       75.21       79.30      7.07 o 
  -7  10   6        8.42        6.58      2.34 o 
  -6  10   6      111.31      114.43      3.91 o 
  -5  10   6        5.21        4.28      1.58 o 
  -4  10   6       24.35       20.67      2.08 o 
  -3  10   6      202.12      194.73      4.58 o 
  -2  10   6      321.51      326.36     11.08 o 
  -1  10   6        1.28        4.65      1.58 o 
   0  10   6      610.89      622.02      7.85 o 
   1  10   6      605.17      592.74      7.68 o 
   2  10   6       10.13        7.04      1.84 o 
   3  10   6      142.35      126.54      5.90 o 
   4  10   6       96.19       78.28      5.13 o 
   5  10   6       10.25       12.58      5.71 o 
  -7  11   6       40.75       45.64      4.89 o 
  -6  11   6       28.45       27.52      2.65 o 
  -5  11   6      113.30      111.93      3.91 o 
  -4  11   6        0.06       -0.03      1.37 o 
  -3  11   6      101.40       97.72      3.66 o 
  -2  11   6      498.08      497.91      8.43 o 
  -1  11   6        2.09        1.84      1.60 o 
   0  11   6       82.32       81.64      4.42 o 
   1  11   6      279.83      254.35      5.03 o 
   2  11   6       74.29       72.22      3.64 o 
   3  11   6      187.08      171.73      6.94 o 
   4  11   6       70.66       60.12      5.33 o 
   5  11   6        5.73        7.04      3.00 o 
  -6  12   6      116.75      126.55      4.66 o 
  -5  12   6       29.97       27.02      2.58 o 
  -4  12   6        0.56       -0.50      1.84 o 
  -3  12   6       46.11       47.41      2.81 o 
  -2  12   6      305.86      305.90      7.23 o 
  -1  12   6      160.46      161.83      4.87 o 
   0  12   6       44.73       37.03      2.77 o 
   1  12   6       90.06       93.33      4.17 o 
   2  12   6        4.04        5.55      1.94 o 
   3  12   6       16.00       16.48      3.26 o 
   4  12   6        2.01        0.63      3.11 o 
  -6  13   6       56.66       60.40      6.25 o 
  -5  13   6        3.84        3.09      1.89 o 
  -4  13   6        0.02       -1.39      1.39 o 
  -3  13   6       18.08       16.84      2.41 o 
  -2  13   6       74.86       69.76      5.13 o 
  -1  13   6      162.01      173.56      5.22 o 
   0  13   6       91.20       87.51      8.10 o 
   1  13   6      165.07      145.52      5.05 o 
   2  13   6       17.62       22.71      3.32 o 
   3  13   6        5.29        3.78      2.65 o 
  -5  14   6      174.71      174.83      5.29 o 
  -4  14   6       33.99       30.56      2.74 o 
  -3  14   6       17.79       17.61      2.50 o 
  -2  14   6       47.64       52.33      3.49 o 
  -1  14   6        2.40        1.78      1.73 o 
   0  14   6      427.90      432.44      8.48 o 
   1  14   6      373.81      372.58      7.86 o 
   2  14   6        5.35        7.18      2.49 o 
   3  14   6       50.34       64.70      5.14 o 
  -4  15   6        1.71        6.13      1.97 o 
  -3  15   6        1.49       -0.16      1.91 o 
  -2  15   6        4.63        5.45      2.07 o 
  -1  15   6        0.49        0.39      1.74 o 
   0  15   6       56.01       57.76      3.71 o 
   1  15   6       96.03      135.36      5.04 o 
   2  15   6        4.02       10.55      2.37 o 
  -1  16   6        7.46        6.12      2.15 o 
  -9   0   7       22.82       16.36      5.71 o 
  -7   0   7      283.24      315.86      8.16 o 
  -5   0   7      338.57      354.79     13.51 o 
  -3   0   7      154.81      141.77      3.17 o 
  -1   0   7        3.06        7.31      3.14 o 
   1   0   7       72.26       66.36      2.76 o 
   3   0   7     1626.45     1691.66     31.85 o 
   5   0   7       28.04       34.11      5.40 o 
  -9   1   7       25.99       13.20      3.86 o 
  -8   1   7        3.26        2.06      2.72 o 
  -7   1   7       56.70       57.08      2.78 o 
  -6   1   7     2134.25     2198.52     18.83 o 
  -5   1   7      523.35      517.27      6.73 o 
  -4   1   7       15.95       15.93      1.22 o 
  -3   1   7       60.72       61.65      1.76 o 
  -2   1   7       92.30      107.68      1.97 o 
  -1   1   7     4079.12     4459.04     31.07 o 
   0   1   7       27.15       26.81      1.69 o 
   1   1   7      270.78      239.05      5.94 o 
   2   1   7      110.39      103.69      4.33 o 
   3   1   7       82.69       70.19      4.00 o 
   4   1   7     1386.50     1329.74     24.29 o 
   5   1   7      267.70      268.68      8.28 o 
   6   1   7      187.21      190.54      7.55 o 
  -9   2   7        1.99       -0.49      2.74 o 
  -8   2   7       17.55        6.30      3.15 o 
  -7   2   7       83.88       82.67      3.14 o 
  -6   2   7       24.85       24.57      2.57 o 
  -5   2   7        5.20        7.62      1.46 o 
  -4   2   7      218.26      198.50      3.26 o 
  -3   2   7      375.91      385.67      3.78 o 
  -2   2   7      565.25      556.75      5.34 o 
  -1   2   7     1025.29     1088.41      9.54 o 
   0   2   7        6.60        9.88      1.07 o 
   1   2   7       90.43       76.30      2.59 o 
   2   2   7       76.45       66.30      2.55 o 
   3   2   7      694.13      674.38     12.13 o 
   4   2   7        0.04        2.22      2.20 o 
   5   2   7      144.33      139.57      6.18 o 
   6   2   7       13.17       11.92      3.04 o 
  -9   3   7        0.30       -3.91      3.91 o 
  -8   3   7       12.31        5.34      2.93 o 
  -7   3   7        3.00        2.34      1.58 o 
  -6   3   7       20.02       20.92      1.91 o 
  -5   3   7      205.29      219.11      5.51 o 
  -4   3   7       44.72       39.35      1.70 o 
  -3   3   7      528.73      480.02      5.13 o 
  -2   3   7        2.74        1.05      0.78 o 
  -1   3   7      211.45      206.44      3.39 o 
   0   3   7       45.90       43.42      1.89 o 
   1   3   7      717.75      765.58      9.22 o 
   2   3   7     1145.91     1218.07     12.91 o 
   3   3   7      223.29      192.79      6.38 o 
   4   3   7      149.98      131.63      6.35 o 
   5   3   7       25.43       21.23      3.39 o 
   6   3   7       78.79       80.68      5.35 o 
  -9   4   7       27.55       31.44      6.79 o 
  -8   4   7        1.01        3.19      4.58 o 
  -7   4   7       99.96       94.61      3.84 o 
  -6   4   7      209.53      202.16      5.13 o 
  -5   4   7      686.98      706.53     13.30 o 
  -4   4   7      200.59      186.55      3.83 o 
  -3   4   7      918.83      919.26     10.87 o 
  -2   4   7     1300.89     1426.00     12.67 o 
  -1   4   7     1122.84     1186.63     10.41 o 
   0   4   7      120.75      125.09      2.79 o 
   1   4   7      410.83      363.77      4.85 o 
   2   4   7      173.31      139.28      3.74 o 
   3   4   7       22.72       22.01      2.94 o 
   4   4   7      101.45       71.24      7.38 o 
   5   4   7        0.00        3.11      1.72 o 
   6   4   7        0.09        1.99      1.84 o 
  -8   5   7        8.22        7.97      2.78 o 
  -7   5   7       98.04      102.30      4.08 o 
  -6   5   7      298.01      297.37      6.31 o 
  -5   5   7      489.04      481.64      6.63 o 
  -4   5   7      300.63      304.69      5.01 o 
  -3   5   7       10.68       10.61      1.47 o 
  -2   5   7      790.74      819.06      8.02 o 
  -1   5   7       70.05       56.56      2.46 o 
   0   5   7       24.36       27.47      1.58 o 
   1   5   7        8.08        3.69      1.11 o 
   2   5   7      305.28      305.80      5.63 o 
   3   5   7       63.59       63.10      4.13 o 
   4   5   7      429.18      379.50      8.71 o 
   5   5   7       32.94       29.33      3.82 o 
   6   5   7        0.64        0.94      2.47 o 
  -8   6   7        0.34       -2.27      2.27 o 
  -7   6   7        1.92        1.89      1.77 o 
  -6   6   7      122.59      119.03      4.29 o 
  -5   6   7       55.66       53.46      2.49 o 
  -4   6   7        0.00        1.30      1.22 o 
  -3   6   7        0.07        1.05      1.47 o 
  -2   6   7       52.70       49.54      3.18 o 
  -1   6   7      188.17      204.54      6.01 o 
   0   6   7       13.41       10.65      1.33 o 
   1   6   7       40.66       39.60      2.40 o 
   2   6   7      157.56      138.58      4.00 o 
   3   6   7       43.55       52.16      3.96 o 
   4   6   7       15.83       21.50      3.36 o 
   5   6   7      340.82      335.43      9.89 o 
   6   6   7      118.95      130.97      6.80 o 
  -8   7   7       11.63       16.07      3.37 o 
  -7   7   7       62.27       62.89      3.71 o 
  -6   7   7      832.87      827.09      9.89 o 
  -5   7   7       76.91       74.04      4.16 o 
  -4   7   7       77.76       73.15      2.92 o 
  -3   7   7        2.57        5.92      1.44 o 
  -2   7   7        1.73        3.22      1.39 o 
  -1   7   7        0.00       -0.46      1.10 o 
   0   7   7      339.94      327.45      5.02 o 
   1   7   7      347.51      342.44      5.17 o 
   2   7   7      194.99      173.25      4.56 o 
   3   7   7      193.34      162.07      6.36 o 
   4   7   7        2.86        0.98      2.33 o 
   5   7   7      137.52      123.82      6.33 o 
   6   7   7       58.01       55.90      5.08 o 
  -8   8   7        0.17       -2.57      2.57 o 
  -7   8   7        5.98        5.64      2.04 o 
  -6   8   7        0.87        1.53      1.49 o 
  -5   8   7       52.12       51.51      2.62 o 
  -4   8   7       39.66       35.09      2.29 o 
  -3   8   7       12.94       13.20      2.41 o 
  -2   8   7       47.78       48.77      2.65 o 
  -1   8   7      340.55      335.82      5.20 o 
   0   8   7      110.55      113.98      3.14 o 
   1   8   7        0.65       -1.05      1.05 o 
   2   8   7       33.21       29.41      2.42 o 
   3   8   7      579.56      556.70     12.17 o 
   4   8   7      126.07      129.60     13.94 o 
   5   8   7      111.64      126.25      7.95 o 
  -7   9   7        0.43       -0.04      1.97 o 
  -6   9   7      162.01      172.45      4.58 o 
  -5   9   7      148.92      137.61      4.03 o 
  -4   9   7      300.19      287.04      5.59 o 
  -3   9   7        2.31        2.90      1.42 o 
  -2   9   7       90.26       80.48      4.42 o 
  -1   9   7        2.79        2.17      1.16 o 
   0   9   7       15.75       13.30      2.48 o 
   1   9   7      193.39      184.77      4.12 o 
   2   9   7        0.17        0.87      1.57 o 
   3   9   7       59.16       47.89      4.13 o 
   4   9   7        4.23        6.57      3.27 o 
   5   9   7       13.27        8.02      3.19 o 
  -7  10   7        0.54        3.10      2.07 o 
  -6  10   7       48.68       46.26      2.89 o 
  -5  10   7       39.38       42.55      2.71 o 
  -4  10   7        0.05       -1.34      1.34 o 
  -3  10   7      319.23      307.17      5.84 o 
  -2  10   7        9.98       15.72      2.99 o 
  -1  10   7      646.79      651.01      8.14 o 
   0  10   7       11.24       10.07      1.53 o 
   1  10   7       28.72       32.51      2.16 o 
   2  10   7        8.98        8.06      1.95 o 
   3  10   7       51.91       48.56      4.34 o 
   4  10   7       45.34       40.84      4.29 o 
   5  10   7        0.21       -0.06      3.94 o 
  -7  11   7        7.21        8.23      2.04 o 
  -6  11   7        1.10        1.92      1.70 o 
  -5  11   7       13.98       16.61      2.14 o 
  -4  11   7       82.01       75.15      3.32 o 
  -3  11   7        0.27        1.25      1.47 o 
  -2  11   7      726.56      702.98     13.11 o 
  -1  11   7        2.11        1.39      1.64 o 
   0  11   7        1.95        0.56      1.29 o 
   1  11   7        0.54        1.37      1.28 o 
   2  11   7        0.27        1.24      1.64 o 
   3  11   7       13.10       16.86      3.65 o 
   4  11   7        3.90       -1.25      2.51 o 
  -6  12   7       77.88       78.95      3.85 o 
  -5  12   7        4.10        6.18      1.80 o 
  -4  12   7      233.10      234.31      5.52 o 
  -3  12   7       39.86       33.58      2.83 o 
  -2  12   7       48.59       56.11      4.41 o 
  -1  12   7      283.88      297.25     14.13 o 
   0  12   7      458.96      433.13      6.93 o 
   1  12   7       28.47       35.88      2.71 o 
   2  12   7       73.23       82.10      4.02 o 
   3  12   7        0.95        5.61      2.55 o 
   4  12   7       22.83       28.11      5.56 o 
  -5  13   7      104.31       94.66      3.97 o 
  -4  13   7       97.90       97.38      3.87 o 
  -3  13   7       50.62       46.65      3.30 o 
  -2  13   7        0.75        2.95      1.80 o 
  -1  13   7        6.34        9.42      2.31 o 
   0  13   7       22.47       22.85      2.21 o 
   1  13   7        0.12        2.76      1.85 o 
   2  13   7        0.22        1.35      1.78 o 
   3  13   7        1.14        3.44      2.73 o 
  -4  14   7        1.76        4.05      1.91 o 
  -3  14   7       79.67       79.43      4.18 o 
  -2  14   7        0.92        2.49      1.93 o 
  -1  14   7       31.18       32.14      3.21 o 
   0  14   7       41.21       35.63      3.06 o 
   1  14   7      175.70      173.08      4.74 o 
   2  14   7        0.90        2.88      1.95 o 
  -3  15   7       67.49       67.26      5.12 o 
  -2  15   7       14.12       12.76      2.43 o 
  -1  15   7       17.44       21.84      2.79 o 
   0  15   7       10.10       17.94      2.65 o 
   1  15   7      126.52      124.53      5.06 o 
  -8   0   8      532.52      503.73     18.78 o 
  -6   0   8      610.12      572.67     10.94 o 
  -4   0   8        0.45        1.38      1.86 o 
  -2   0   8       56.07       82.75      4.30 o 
   0   0   8      223.98      206.92      7.02 o 
   2   0   8       51.18       51.35      4.89 o 
   4   0   8      166.40      158.07      8.85 o 
   6   0   8      170.45      173.30     10.65 o 
  -9   1   8        0.87       -1.15      5.27 o 
  -8   1   8       43.68       45.79      2.83 o 
  -7   1   8        4.15        4.34      1.65 o 
  -6   1   8      432.64      470.37      6.92 o 
  -5   1   8      875.66      929.69      9.94 o 
  -4   1   8       53.33       47.91      2.26 o 
  -3   1   8      318.53      298.04      4.38 o 
  -2   1   8      248.53      229.65      3.66 o 
  -1   1   8      823.75      801.83      9.15 o 
   0   1   8       36.12       28.38      1.53 o 
   1   1   8      243.73      240.86      3.82 o 
   2   1   8      393.00      400.48     11.55 o 
   3   1   8      365.18      370.01     21.20 o 
   4   1   8      321.48      318.76      8.91 o 
   5   1   8      123.10      116.03      5.97 o 
   6   1   8        8.48        9.30      3.32 o 
  -9   2   8        7.17        1.03      4.94 o 
  -8   2   8        7.05        2.98      1.73 o 
  -7   2   8      224.01      219.00      4.95 o 
  -6   2   8       45.01       38.17      2.39 o 
  -5   2   8      110.57      115.21      3.44 o 
  -4   2   8       12.10       14.14      1.35 o 
  -3   2   8      237.90      248.34      3.71 o 
  -2   2   8       14.04       22.88      1.43 o 
  -1   2   8        5.45        4.52      1.04 o 
   0   2   8       12.50       13.27      1.30 o 
   1   2   8      431.96      422.41      5.31 o 
   2   2   8        0.86        4.38      1.94 o 
   3   2   8     2251.91     2286.82     35.27 o 
   4   2   8       62.91       42.49      3.86 o 
   5   2   8      244.48      240.57      8.17 o 
   6   2   8       71.65       75.37      5.46 o 
  -9   3   8       72.39      100.39      9.78 o 
  -8   3   8        3.10        2.84      1.85 o 
  -7   3   8       13.95       17.79      2.32 o 
  -6   3   8      539.06      544.29      8.68 o 
  -5   3   8        4.32        5.43      1.68 o 
  -4   3   8        2.68        2.20      1.20 o 
  -3   3   8      514.70      541.00      6.75 o 
  -2   3   8       10.75       10.55      1.21 o 
  -1   3   8     1168.00     1313.57     11.45 o 
   0   3   8      172.22      156.31      3.17 o 
   1   3   8      420.17      395.82      5.19 o 
   2   3   8        7.77       12.41      2.47 o 
   3   3   8      281.24      281.89      7.95 o 
   4   3   8       91.44       80.65      4.88 o 
   5   3   8        5.41        6.19      2.75 o 
   6   3   8       32.16       32.41      4.30 o 
  -8   4   8       44.84       32.97      3.95 o 
  -7   4   8       11.13       11.96      2.22 o 
  -6   4   8       75.93       77.56      3.53 o 
  -5   4   8      543.65      551.93      8.64 o 
  -4   4   8      103.36       96.27      2.98 o 
  -3   4   8      247.15      233.23      4.27 o 
  -2   4   8      249.80      260.77      5.59 o 
  -1   4   8       25.76       28.83      1.63 o 
   0   4   8        8.68        7.65      1.22 o 
   1   4   8      753.52      717.02      7.66 o 
   2   4   8      429.62      407.09      9.20 o 
   3   4   8      486.67      432.37     10.34 o 
   4   4   8      164.87      149.31      6.28 o 
   5   4   8        0.94       -0.96      2.93 o 
   6   4   8       44.22       40.27      4.67 o 
  -8   5   8       41.99       50.24      7.41 o 
  -7   5   8       34.44       36.92      2.99 o 
  -6   5   8        0.00       -0.93      1.58 o 
  -5   5   8      172.28      174.11      4.28 o 
  -4   5   8       19.66       17.75      1.74 o 
  -3   5   8        2.24        0.71      1.21 o 
  -2   5   8        0.04       -0.30      1.25 o 
  -1   5   8       89.07       76.97      2.47 o 
   0   5   8       25.99       31.55      1.80 o 
   1   5   8      426.68      430.81      5.76 o 
   2   5   8      340.44      330.68      8.39 o 
   3   5   8      164.94      132.34      5.74 o 
   4   5   8      236.05      195.77      7.27 o 
   5   5   8       12.70       14.40      3.33 o 
   6   5   8       36.19       41.71      4.71 o 
  -8   6   8       20.28       24.14      5.33 o 
  -7   6   8      293.84      301.42      6.87 o 
  -6   6   8        1.99        1.72      1.74 o 
  -5   6   8       18.13       18.92      1.90 o 
  -4   6   8       66.62       68.89      2.83 o 
  -3   6   8      147.82      129.41      3.59 o 
  -2   6   8       34.60       45.42      2.51 o 
  -1   6   8      324.12      314.82      4.82 o 
   0   6   8      755.84      769.30     10.29 o 
   1   6   8       10.98        8.75      1.38 o 
   2   6   8      255.78      243.97      7.27 o 
   3   6   8        7.79        8.96      2.83 o 
   4   6   8       69.06       51.49      4.48 o 
   5   6   8       97.34      113.92      6.31 o 
  -8   7   8        0.01       -1.36      2.44 o 
  -7   7   8        1.93       -1.44      1.75 o 
  -6   7   8       15.00       16.19      2.45 o 
  -5   7   8       16.90       14.97      1.84 o 
  -4   7   8       20.72       22.73      2.02 o 
  -3   7   8       11.35        8.67      1.64 o 
  -2   7   8       30.04       29.16      2.25 o 
  -1   7   8       29.81       27.23      2.12 o 
   0   7   8      968.28      961.40     11.46 o 
   1   7   8       25.08       37.96      2.37 o 
   2   7   8       15.92       11.69      2.68 o 
   3   7   8        5.47        2.44      2.46 o 
   4   7   8      477.72      439.60     30.23 o 
   5   7   8       11.08       15.57      3.57 o 
  -8   8   8        5.55        3.49      2.95 o 
  -7   8   8       51.63       58.78      3.73 o 
  -6   8   8        1.47        2.38      1.89 o 
  -5   8   8       31.99       39.16      3.53 o 
  -4   8   8        8.82       11.46      1.82 o 
  -3   8   8       19.04       16.79      2.49 o 
  -2   8   8      117.22      109.12      3.76 o 
  -1   8   8     1300.64     1295.59     12.35 o 
   0   8   8       70.71       69.63      3.73 o 
   1   8   8       13.23       13.49      1.61 o 
   2   8   8        5.77        4.62      1.77 o 
   3   8   8       29.19       21.98      4.01 o 
   4   8   8       13.76       12.79      3.16 o 
   5   8   8       17.60       19.68      3.99 o 
  -7   9   8       43.95       43.56      3.43 o 
  -6   9   8        1.10       -0.47      1.49 o 
  -5   9   8       62.14       63.16      3.04 o 
  -4   9   8      623.74      613.93      8.55 o 
  -3   9   8      142.10      137.80      4.00 o 
  -2   9   8      243.75      232.42      7.53 o 
  -1   9   8     1381.64     1417.98     15.86 o 
   0   9   8      764.89      759.34      8.98 o 
   1   9   8        8.64        9.81      1.55 o 
   2   9   8       46.88       34.51      4.88 o 
   3   9   8       90.25       80.24      5.20 o 
   4   9   8       48.52       53.45      6.30 o 
  -7  10   8        5.63        5.06      3.18 o 
  -6  10   8       82.91       90.80      5.54 o 
  -5  10   8       58.77       61.72      3.17 o 
  -4  10   8      153.89      165.61      4.57 o 
  -3  10   8      179.83      170.93      6.16 o 
  -2  10   8       79.98       84.34      6.06 o 
  -1  10   8      634.97      652.68     10.40 o 
   0  10   8      255.72      265.95      5.10 o 
   1  10   8        0.02       -0.80      1.16 o 
   2  10   8        4.57        2.62      1.68 o 
   3  10   8        0.58        3.98      2.73 o 
   4  10   8      107.31      118.81      6.59 o 
  -6  11   8        2.05        4.10      2.30 o 
  -5  11   8        3.82        7.37      2.86 o 
  -4  11   8       83.16       81.28      3.51 o 
  -3  11   8       11.20       12.06      2.12 o 
  -2  11   8      147.04      141.06      4.65 o 
  -1  11   8       15.54       14.50      2.22 o 
   0  11   8       25.76       25.99      2.11 o 
   1  11   8      592.83      605.25      9.98 o 
   2  11   8      171.46      169.68     12.23 o 
   3  11   8       61.11       87.74      5.76 o 
   4  11   8        0.00       -3.65      3.65 o 
  -6  12   8       69.71       71.98      3.69 o 
  -5  12   8       10.51       10.35      2.11 o 
  -4  12   8      260.96      270.25      8.03 o 
  -3  12   8      256.35      239.24      6.21 o 
  -2  12   8       46.94       47.81      4.23 o 
  -1  12   8      201.56      211.81      5.75 o 
   0  12   8      218.69      205.09      5.67 o 
   1  12   8      531.24      548.11     11.20 o 
   2  12   8        8.83        8.00      2.25 o 
   3  12   8       50.73       69.17      5.40 o 
  -5  13   8      137.45      152.53      4.90 o 
  -4  13   8        0.12        1.43      1.73 o 
  -3  13   8       22.42       25.44      2.82 o 
  -2  13   8        0.60        2.01      1.77 o 
  -1  13   8       91.61       85.72      4.10 o 
   0  13   8      195.55      181.80      5.52 o 
   1  13   8       40.85       43.20      3.51 o 
   2  13   8        4.38        2.51      1.96 o 
  -4  14   8       17.84       24.59      3.01 o 
  -3  14   8       38.28       42.51      3.43 o 
  -2  14   8        0.45        0.02      1.74 o 
  -1  14   8      129.23      139.04      5.13 o 
   0  14   8        4.38        4.87      1.94 o 
   1  14   8       15.30       28.36      3.05 o 
  -2  15   8        7.19        8.25      2.88 o 
  -1  15   8        1.21        4.33      2.17 o 
  -9   0   9        0.15       -4.43      4.43 o 
  -7   0   9       33.31       40.07      3.79 o 
  -5   0   9     1630.38     1747.07     22.38 o 
  -3   0   9        2.07        3.44      1.43 o 
  -1   0   9      129.65      106.94      3.97 o 
   1   0   9       86.58       81.79      5.17 o 
   3   0   9        0.30       -0.31      2.78 o 
   5   0   9        1.41       -1.13      2.93 o 
  -9   1   9        4.40       -2.73      4.89 o 
  -8   1   9      471.98      463.14      8.76 o 
  -7   1   9       21.94       19.84      2.20 o 
  -6   1   9        5.36        3.39      1.63 o 
  -5   1   9      698.18      733.44      8.78 o 
  -4   1   9        0.03       -0.04      1.32 o 
  -3   1   9      277.43      278.48      4.02 o 
  -2   1   9     1210.64     1276.99     11.37 o 
  -1   1   9      459.56      452.54      5.76 o 
   0   1   9      215.67      210.15      3.81 o 
   1   1   9      520.38      493.82      6.06 o 
   2   1   9      867.95      856.89     21.59 o 
   3   1   9      193.68      198.01      6.94 o 
   4   1   9        2.63        1.88      2.75 o 
   5   1   9       55.25       45.28      4.57 o 
  -9   2   9        2.00       -1.39      4.84 o 
  -8   2   9        0.44       -0.57      1.95 o 
  -7   2   9       27.54       32.25      2.86 o 
  -6   2   9      249.07      251.26      5.97 o 
  -5   2   9       97.21       88.26      3.75 o 
  -4   2   9      134.88      116.47      4.51 o 
  -3   2   9      236.00      248.56      4.38 o 
  -2   2   9       16.24       10.45      1.35 o 
  -1   2   9      448.30      447.50      5.74 o 
   0   2   9       16.04       14.56      1.45 o 
   1   2   9      195.98      198.38      6.53 o 
   2   2   9        2.99        2.46      4.58 o 
   3   2   9      197.27      212.10     12.14 o 
   4   2   9       11.26       11.49      2.94 o 
   5   2   9        1.02       -1.39      2.50 o 
  -8   3   9       11.71       13.30      2.49 o 
  -7   3   9      136.51      145.08      4.93 o 
  -6   3   9      380.79      384.36      7.48 o 
  -5   3   9       50.05       57.49      3.15 o 
  -4   3   9       90.79       79.52      2.83 o 
  -3   3   9        5.17        3.50      1.31 o 
  -2   3   9       26.44       31.07      1.76 o 
  -1   3   9      401.85      418.40      5.58 o 
   0   3   9      118.10      116.46      2.97 o 
   1   3   9       74.89       77.20      2.53 o 
   2   3   9      317.37      282.56      7.77 o 
   3   3   9       22.96       19.09      4.37 o 
   4   3   9       99.28       74.45      4.92 o 
   5   3   9        7.68       12.60      3.27 o 
  -8   4   9       13.88       12.93      2.47 o 
  -7   4   9        0.00        0.01      1.69 o 
  -6   4   9        7.87        5.30      1.96 o 
  -5   4   9       68.87       62.19      6.44 o 
  -4   4   9      113.82      111.32      3.34 o 
  -3   4   9       32.95       37.63      4.13 o 
  -2   4   9        3.00        2.96      1.42 o 
  -1   4   9       75.34       79.61      3.50 o 
   0   4   9      277.90      244.00      4.26 o 
   1   4   9      692.15      688.73      9.35 o 
   2   4   9       23.26       22.52      4.53 o 
   3   4   9      127.65      128.43      9.44 o 
   4   4   9      119.16      108.99      8.10 o 
   5   4   9        5.38        9.73      3.25 o 
  -8   5   9       80.82       76.78      4.13 o 
  -7   5   9       69.27       69.60      3.79 o 
  -6   5   9       57.20       60.17      3.42 o 
  -5   5   9       97.17       98.72      3.94 o 
  -4   5   9      265.31      269.33      5.04 o 
  -3   5   9       11.14       11.04      1.62 o 
  -2   5   9       47.39       56.06      4.40 o 
  -1   5   9      221.56      204.80      3.89 o 
   0   5   9      228.59      209.44      4.03 o 
   1   5   9      220.33      230.70      5.22 o 
   2   5   9      263.77      246.22      7.45 o 
   3   5   9       26.35       27.76      3.52 o 
   4   5   9        8.01       12.78      3.14 o 
   5   5   9      152.97      143.61      7.10 o 
  -8   6   9        9.06        4.54      2.31 o 
  -7   6   9      162.80      169.98      5.62 o 
  -6   6   9       61.55       58.33      3.48 o 
  -5   6   9       45.14       40.54      2.97 o 
  -4   6   9       18.03       15.60      1.85 o 
  -3   6   9       60.96       53.74      2.59 o 
  -2   6   9       24.98       28.42      2.30 o 
  -1   6   9      437.86      450.61      6.10 o 
   0   6   9     1154.87     1139.27     11.24 o 
   1   6   9        2.90        2.57      1.97 o 
   2   6   9        0.58        3.27      2.19 o 
   3   6   9        2.01        1.72      2.37 o 
   4   6   9        0.00       -1.64      2.31 o 
   5   6   9       66.41       66.72      7.64 o 
  -8   7   9       48.31       46.28      3.66 o 
  -7   7   9       33.47       30.42      4.00 o 
  -6   7   9       11.35       15.32      2.50 o 
  -5   7   9       79.14       82.22      3.76 o 
  -4   7   9        0.39        0.77      1.37 o 
  -3   7   9      435.77      394.81      7.76 o 
  -2   7   9       13.71       13.74      2.03 o 
  -1   7   9      121.18      119.08      3.27 o 
   0   7   9      543.03      528.52      6.99 o 
   1   7   9      130.41      114.70      3.96 o 
   2   7   9      272.85      239.52     16.18 o 
   3   7   9        0.26        1.40      2.68 o 
   4   7   9      108.49      109.82      7.20 o 
   5   7   9       59.16       54.29      5.15 o 
  -7   8   9       28.39       31.79      3.15 o 
  -6   8   9        4.59        6.97      2.17 o 
  -5   8   9       36.58       33.04      3.22 o 
  -4   8   9       21.53       17.43      2.21 o 
  -3   8   9      139.38      149.10      4.51 o 
  -2   8   9       57.18       56.65      3.01 o 
  -1   8   9      155.89      150.24      6.19 o 
   0   8   9        0.08       -0.14      1.37 o 
   1   8   9       68.53       56.20      3.11 o 
   2   8   9       30.39       30.64      3.65 o 
   3   8   9       29.07       38.38      4.15 o 
   4   8   9        9.59        8.59      3.21 o 
  -7   9   9       26.15       23.93      3.07 o 
  -6   9   9       68.55       65.35      7.20 o 
  -5   9   9       36.87       41.70      2.70 o 
  -4   9   9      133.87      121.21      3.91 o 
  -3   9   9       80.86       70.10      3.39 o 
  -2   9   9       10.30       11.40      1.98 o 
  -1   9   9       16.80       18.68      2.84 o 
   0   9   9      360.00      357.37      8.28 o 
   1   9   9      258.28      238.52      6.57 o 
   2   9   9      104.03       92.69      6.66 o 
   3   9   9       29.68       25.03      6.02 o 
   4   9   9       14.37       10.12      3.41 o 
  -6  10   9        0.73        0.54      2.02 o 
  -5  10   9       15.20       15.77      2.19 o 
  -4  10   9       14.84       15.60      2.09 o 
  -3  10   9       25.36       24.28      3.25 o 
  -2  10   9      303.16      286.35      8.49 o 
  -1  10   9      189.98      183.01      5.14 o 
   0  10   9       50.57       43.19      2.67 o 
   1  10   9       67.51       61.88      3.50 o 
   2  10   9       65.57       70.64      8.57 o 
   3  10   9        0.03        0.65      4.43 o 
  -6  11   9       62.53       74.30      4.30 o 
  -5  11   9        6.20        9.13      2.54 o 
  -4  11   9      197.97      200.90      6.36 o 
  -3  11   9        0.07       -0.51      1.57 o 
  -2  11   9      171.46      178.00      5.30 o 
  -1  11   9        1.13        0.16      1.58 o 
   0  11   9        1.58        3.21      1.77 o 
   1  11   9       12.91       17.97      2.60 o 
   2  11   9       76.93       85.09      5.49 o 
   3  11   9        1.09        1.34      2.65 o 
  -5  12   9        0.19        0.37      1.59 o 
  -4  12   9      472.95      468.00      9.14 o 
  -3  12   9       33.37       31.44      2.94 o 
  -2  12   9        0.88        3.29      2.66 o 
  -1  12   9        1.68        1.92      1.72 o 
   0  12   9      169.06      168.42      5.28 o 
   1  12   9       21.70       21.91      3.75 o 
   2  12   9       86.88      111.65      6.31 o 
  -4  13   9        0.32       -1.21      1.84 o 
  -3  13   9       38.18       36.32      3.22 o 
  -2  13   9      157.23      156.93      5.33 o 
  -1  13   9        3.50        2.59      1.90 o 
   0  13   9      126.87      123.97      4.75 o 
   1  13   9       55.95       63.39      4.86 o 
  -3  14   9       22.12       20.88      2.76 o 
  -2  14   9        1.19        1.60      1.93 o 
  -1  14   9       72.50       84.77      4.57 o 
   0  14   9        3.30        5.60      2.17 o 
  -8   0  10      255.09      204.89      9.93 o 
  -6   0  10      196.26      185.75      8.80 o 
  -4   0  10      165.28      164.61      7.69 o 
  -2   0  10     1026.27     1066.03     18.73 o 
   0   0  10        0.41       -0.13      1.67 o 
   2   0  10     1059.57     1098.50     24.80 o 
   4   0  10      244.77      234.22     11.68 o 
  -8   1  10       12.45       14.83      2.63 o 
  -7   1  10       67.35       65.72      6.71 o 
  -6   1  10      244.25      262.91     12.98 o 
  -5   1  10      222.18      223.92      5.61 o 
  -4   1  10       27.15       24.96      2.34 o 
  -3   1  10      194.16      184.90      5.53 o 
  -2   1  10       18.16       21.29      2.32 o 
  -1   1  10       17.49       18.02      1.66 o 
   0   1  10      106.53       99.60      2.89 o 
   1   1  10     1587.27     1625.05     22.10 o 
   2   1  10       83.80       90.63      5.00 o 
   3   1  10      161.60      159.23     21.10 o 
   4   1  10      105.56      108.65      5.97 o 
   5   1  10       37.08       41.80      4.64 o 
  -8   2  10       87.91       77.88      4.43 o 
  -7   2  10       16.84       18.63      2.60 o 
  -6   2  10       79.68       74.21      3.70 o 
  -5   2  10      145.63      143.78      4.69 o 
  -4   2  10      222.81      214.38      5.34 o 
  -3   2  10      186.44      178.74      4.39 o 
  -2   2  10       61.78       56.42      3.06 o 
  -1   2  10        1.64        0.12      1.10 o 
   0   2  10      592.96      589.97      8.96 o 
   1   2  10      919.68      940.51     18.06 o 
   2   2  10      267.58      247.04     11.78 o 
   3   2  10      102.10      103.40      5.59 o 
   4   2  10       24.61       24.57      3.71 o 
   5   2  10      159.23      170.81      7.64 o 
  -8   3  10        2.70        3.14      2.20 o 
  -7   3  10       53.69       45.50      3.29 o 
  -6   3  10      101.96      101.25      7.24 o 
  -5   3  10     1400.32     1490.70     16.85 o 
  -4   3  10        6.82        6.46      1.85 o 
  -3   3  10      765.10      760.10      9.85 o 
  -2   3  10      135.34      135.00      3.89 o 
  -1   3  10      106.73       96.76      2.93 o 
   0   3  10      260.23      257.93      4.53 o 
   1   3  10        0.00       -1.22      2.07 o 
   2   3  10        6.03        3.51      2.37 o 
   3   3  10        2.76        2.95      2.50 o 
   4   3  10       10.21        8.15      4.76 o 
   5   3  10       94.59       97.94      6.32 o 
  -8   4  10       43.33       44.46      3.54 o 
  -7   4  10       13.52        9.55      2.33 o 
  -6   4  10        1.62        0.08      1.67 o 
  -5   4  10      715.80      747.95     10.94 o 
  -4   4  10       69.03       65.61      3.35 o 
  -3   4  10      130.18      116.42      5.28 o 
  -2   4  10       14.16       17.00      1.89 o 
  -1   4  10      287.03      276.26      4.72 o 
   0   4  10      160.05      156.27      3.62 o 
   1   4  10      101.47       84.76      5.79 o 
   2   4  10        2.19        0.57      2.26 o 
   3   4  10        3.18       -0.16      2.34 o 
   4   4  10       50.38       50.67      4.65 o 
   5   4  10        4.98        2.68      3.06 o 
  -8   5  10        4.65        3.50      2.20 o 
  -7   5  10        0.03       -2.40      2.40 o 
  -6   5  10        0.76        1.82      1.91 o 
  -5   5  10       81.01       84.40      3.89 o 
  -4   5  10       83.78       83.59      3.12 o 
  -3   5  10       60.05       57.32      3.44 o 
  -2   5  10       67.84       61.88      3.00 o 
  -1   5  10        9.30        6.97      1.44 o 
   0   5  10      723.69      716.70      8.36 o 
   1   5  10       49.36       42.21      2.72 o 
   2   5  10       22.12       11.95      2.83 o 
   3   5  10        8.68        5.85      2.60 o 
   4   5  10       31.71       30.18      8.72 o 
  -8   6  10       99.19      105.14      4.92 o 
  -7   6  10        0.02        0.17      2.02 o 
  -6   6  10       34.63       36.03      3.39 o 
  -5   6  10       55.16       52.25      3.56 o 
  -4   6  10        9.72       11.60      2.30 o 
  -3   6  10      206.93      179.89      4.76 o 
  -2   6  10       88.09       91.70      3.56 o 
  -1   6  10      120.75      117.81      8.96 o 
   0   6  10       40.06       38.75      2.18 o 
   1   6  10      103.23      103.97      5.29 o 
   2   6  10       65.47       51.22      4.33 o 
   3   6  10        5.33       11.89      4.24 o 
   4   6  10       79.16       92.39      6.59 o 
  -7   7  10       29.58       24.83      3.05 o 
  -6   7  10       28.64       27.47      2.96 o 
  -5   7  10        8.65        4.92      1.94 o 
  -4   7  10        5.17        4.16      1.59 o 
  -3   7  10       52.14       39.42      2.69 o 
  -2   7  10       55.64       44.46      2.76 o 
  -1   7  10       12.99       19.74      2.68 o 
   0   7  10       16.00       15.19      2.19 o 
   1   7  10       27.49       21.85      2.41 o 
   2   7  10      159.18      139.43      6.35 o 
   3   7  10        0.91        0.32      4.79 o 
   4   7  10      190.19      227.39      8.70 o 
  -7   8  10       27.82       34.30      3.40 o 
  -6   8  10       11.86        9.84      2.34 o 
  -5   8  10        9.13        9.83      1.94 o 
  -4   8  10        7.87        7.91      1.76 o 
  -3   8  10      395.62      385.21     11.08 o 
  -2   8  10       58.55       57.47      3.12 o 
  -1   8  10       21.78       17.12      2.18 o 
   0   8  10       38.68       36.04      2.27 o 
   1   8  10       15.98       19.48      2.39 o 
   2   8  10        8.39        7.39      2.70 o 
   3   8  10       35.15       41.10      4.42 o 
   4   8  10        0.16        0.49      2.74 o 
  -7   9  10       51.52       48.12      4.85 o 
  -6   9  10       51.73       57.45      3.83 o 
  -5   9  10       91.60       87.86      3.78 o 
  -4   9  10      465.60      447.08      7.90 o 
  -3   9  10      606.69      641.00     14.28 o 
  -2   9  10       13.01       13.71      3.28 o 
  -1   9  10       40.48       35.43      2.72 o 
   0   9  10       95.36       93.44      4.74 o 
   1   9  10      259.42      249.05      9.15 o 
   2   9  10      279.30      308.43      9.42 o 
   3   9  10        1.27       -2.67      2.67 o 
  -6  10  10        6.96        5.77      2.44 o 
  -5  10  10       23.47       27.12      3.77 o 
  -4  10  10       88.60       91.62      4.06 o 
  -3  10  10       41.46       51.25      3.21 o 
  -2  10  10       38.23       33.65      2.83 o 
  -1  10  10      180.93      180.74      7.72 o 
   0  10  10        1.94        4.00      1.82 o 
   1  10  10       17.72        6.35      1.95 o 
   2  10  10      173.50      184.94      7.66 o 
   3  10  10      223.61      286.94      9.91 o 
  -5  11  10        4.00        8.47      2.04 o 
  -4  11  10       37.01       36.57      6.10 o 
  -3  11  10      145.67      150.20      9.58 o 
  -2  11  10       41.20       44.25      3.12 o 
  -1  11  10      111.39      122.58      4.60 o 
   0  11  10       26.86       27.38      2.72 o 
   1  11  10        2.47        6.03      2.09 o 
   2  11  10       19.10       34.29      4.35 o 
  -5  12  10       70.62       74.62      3.76 o 
  -4  12  10       27.36       24.91      3.89 o 
  -3  12  10       10.62       16.93      2.52 o 
  -2  12  10       65.69       66.27      4.15 o 
  -1  12  10        6.69        7.45      1.95 o 
   0  12  10        4.26        2.86      2.50 o 
   1  12  10       61.16       70.49      8.03 o 
  -3  13  10        0.82        1.17      1.92 o 
  -2  13  10        0.64        4.20      1.99 o 
  -1  13  10       78.50      110.87      4.72 o 
   0  13  10        0.01        0.34      2.32 o 
  -7   0  11       17.07       10.60      3.91 o 
  -5   0  11       55.26       61.54      5.61 o 
  -3   0  11       49.21       43.12      4.58 o 
  -1   0  11       28.08       33.99      2.90 o 
   1   0  11      435.50      434.79     14.15 o 
   3   0  11       52.22       61.69      6.74 o 
  -8   1  11       51.85       52.37      4.31 o 
  -7   1  11       17.22       17.16      3.01 o 
  -6   1  11      122.55      127.19      5.42 o 
  -5   1  11       73.36       76.83      5.48 o 
  -4   1  11      101.67      100.20      4.66 o 
  -3   1  11      116.27      113.83      4.58 o 
  -2   1  11      102.49      100.60      3.60 o 
  -1   1  11        0.09       -0.19      1.18 o 
   0   1  11      390.03      394.70      5.84 o 
   1   1  11      242.83      240.53      7.51 o 
   2   1  11       13.92       14.83      3.15 o 
   3   1  11        1.52       -1.68      2.29 o 
   4   1  11      281.52      274.27     13.28 o 
  -8   2  11        9.08       11.97      3.01 o 
  -7   2  11        6.60        1.12      1.84 o 
  -6   2  11      121.80      114.56      4.65 o 
  -5   2  11        0.03        0.40      1.66 o 
  -4   2  11       26.26       30.34      2.59 o 
  -3   2  11        0.47       -1.69      3.83 o 
  -2   2  11       12.19       12.93      1.90 o 
  -1   2  11       50.69       45.90      2.24 o 
   0   2  11     1083.19     1128.89     11.28 o 
   1   2  11     1006.67     1061.88     20.74 o 
   2   2  11        2.60        3.14      3.19 o 
   3   2  11       28.87       26.84      3.73 o 
   4   2  11       70.94       68.65      5.34 o 
  -8   3  11        0.05       -1.47      2.52 o 
  -7   3  11        4.79        1.52      1.92 o 
  -6   3  11       22.42       22.11      2.73 o 
  -5   3  11      208.33      219.85      5.81 o 
  -4   3  11      105.44      102.03      5.71 o 
  -3   3  11       31.16       39.57      2.50 o 
  -2   3  11       11.86       11.93      2.73 o 
  -1   3  11       10.85       10.85      1.59 o 
   0   3  11     1186.01     1240.15     12.70 o 
   1   3  11      545.29      521.82     11.19 o 
   2   3  11       68.41       71.54      4.92 o 
   3   3  11       16.85        8.94      3.60 o 
   4   3  11      155.66      152.16      8.95 o 
  -8   4  11       17.43       10.72      5.14 o 
  -7   4  11       30.19       34.76      3.31 o 
  -6   4  11       33.05       39.00      4.11 o 
  -5   4  11        0.12       -1.74      2.15 o 
  -4   4  11        0.91        1.22      1.57 o 
  -3   4  11        0.06       -0.15      1.40 o 
  -2   4  11       96.16       93.68      4.30 o 
  -1   4  11       84.53       82.52      2.87 o 
   0   4  11        4.95        5.42      1.45 o 
   1   4  11       30.03       23.28      3.20 o 
   2   4  11      136.53      126.22      5.96 o 
   3   4  11       17.01        8.69      3.14 o 
   4   4  11        2.55        6.55      5.04 o 
  -8   5  11        6.12        4.55      2.59 o 
  -7   5  11       26.66       23.97      2.99 o 
  -6   5  11      102.62       98.90      4.42 o 
  -5   5  11        6.60        4.57      2.00 o 
  -4   5  11        3.00        1.99      1.70 o 
  -3   5  11        0.43        0.56      1.46 o 
  -2   5  11        9.48        6.37      1.69 o 
  -1   5  11      130.58      133.19      6.63 o 
   0   5  11        1.84        1.55      1.32 o 
   1   5  11      362.21      358.05     10.19 o 
   2   5  11       20.48       27.61      3.77 o 
   3   5  11       33.31       48.43      4.86 o 
   4   5  11       34.96       34.61      4.51 o 
  -7   6  11        0.03       -2.15      2.22 o 
  -6   6  11       10.91        4.04      3.68 o 
  -5   6  11      165.48      172.73      8.05 o 
  -4   6  11       99.17       97.20      3.49 o 
  -3   6  11       84.43       71.42      3.58 o 
  -2   6  11       37.21       38.54      2.70 o 
  -1   6  11       33.24       35.87      3.19 o 
   0   6  11        1.60        1.40      1.30 o 
   1   6  11       51.77       40.98      3.88 o 
   2   6  11      207.24      193.30      9.26 o 
   3   6  11       18.33       25.87      4.01 o 
  -7   7  11       25.37       29.89      3.25 o 
  -6   7  11       19.19       18.69      2.77 o 
  -5   7  11        6.00        7.17      2.11 o 
  -4   7  11       58.76       54.56      2.89 o 
  -3   7  11      336.97      354.40     12.12 o 
  -2   7  11      131.21      127.37      4.34 o 
  -1   7  11        5.68        7.34      1.79 o 
   0   7  11       56.46       55.51      5.55 o 
   1   7  11      437.19      408.81     10.40 o 
   2   7  11      228.29      239.04     16.72 o 
   3   7  11       17.58       25.60      4.07 o 
  -7   8  11        0.43        5.98      2.31 o 
  -6   8  11       40.92       44.02      3.64 o 
  -5   8  11      101.17       92.25      4.33 o 
  -4   8  11      160.60      152.18      8.64 o 
  -3   8  11      276.28      266.49      9.52 o 
  -2   8  11        4.60        6.75      2.02 o 
  -1   8  11       48.90       45.85      4.77 o 
   0   8  11       36.56       33.55      3.47 o 
   1   8  11       12.36       12.23      3.03 o 
   2   8  11       70.61       74.36      5.30 o 
   3   8  11       50.80       51.26      6.10 o 
  -6   9  11       80.41       98.22      4.84 o 
  -5   9  11        0.06        0.49      1.84 o 
  -4   9  11       10.51        9.59      2.01 o 
  -3   9  11      152.05      154.30      4.95 o 
  -2   9  11        1.71        1.95      1.70 o 
  -1   9  11       41.59       44.23      4.05 o 
   0   9  11      104.34      102.46      5.38 o 
   1   9  11       21.91       11.50      2.91 o 
   2   9  11       47.49       62.89      5.00 o 
  -6  10  11       18.51       19.96      7.20 o 
  -5  10  11       53.47       49.27      3.15 o 
  -4  10  11      152.81      149.26      5.07 o 
  -3  10  11       32.75       37.54      6.46 o 
  -2  10  11       17.17       18.44      2.60 o 
  -1  10  11       21.33       15.95      2.38 o 
   0  10  11       31.27       29.88      3.68 o 
   1  10  11        7.27       11.33      3.15 o 
   2  10  11       84.91       89.93      6.07 o 
  -5  11  11        0.05        1.02      1.69 o 
  -4  11  11       62.37       54.18      3.77 o 
  -3  11  11        2.26        5.06      3.19 o 
  -2  11  11       15.29       15.35      2.85 o 
  -1  11  11       91.42       91.91      4.82 o 
   0  11  11       43.91       46.95      4.32 o 
   1  11  11        0.88        0.26      4.37 o 
  -4  12  11        5.79        6.84      2.21 o 
  -3  12  11        0.47       -2.00      2.00 o 
  -2  12  11       24.06       22.16      3.32 o 
  -1  12  11       72.74       74.09      4.01 o 
   0  12  11        2.65        2.24      3.29 o 
  -8   0  12       16.99       18.16      4.79 o 
  -6   0  12       14.86       15.38      4.12 o 
  -4   0  12       14.31       10.24      3.34 o 
  -2   0  12      111.62      108.67      6.43 o 
   0   0  12      347.44      344.02     12.45 o 
   2   0  12        0.01       -1.18      3.50 o 
   4   0  12      173.15      194.29     11.89 o 
  -8   1  12        2.59        4.47      2.54 o 
  -7   1  12        4.15        4.61      2.55 o 
  -6   1  12      244.27      252.87      7.73 o 
  -5   1  12       73.43       76.22      5.97 o 
  -4   1  12       16.60       10.57      2.38 o 
  -3   1  12       68.09       67.01      6.05 o 
  -2   1  12       50.14       53.39      2.84 o 
  -1   1  12      307.41      320.89      5.47 o 
   0   1  12      423.09      436.21      9.96 o 
   1   1  12      300.01      311.81     10.57 o 
   2   1  12       10.58       11.65      3.11 o 
   3   1  12        0.26       -0.96      3.24 o 
   4   1  12        4.48       -0.86      2.76 o 
  -8   2  12       27.55       32.48      5.25 o 
  -7   2  12       12.11       12.37      2.91 o 
  -6   2  12      123.17      129.32      5.67 o 
  -5   2  12       94.53       82.13      4.63 o 
  -4   2  12      358.72      370.38      8.80 o 
  -3   2  12        3.45        0.70      1.65 o 
  -2   2  12       62.14       60.41      3.05 o 
  -1   2  12     1112.97     1190.82     12.04 o 
   0   2  12      385.37      383.35      7.23 o 
   1   2  12        1.38        1.56      3.16 o 
   2   2  12      126.83      127.10      6.28 o 
   3   2  12      138.20      158.77      8.08 o 
  -7   3  12       77.71       74.62     10.47 o 
  -6   3  12        9.56        6.71      2.26 o 
  -5   3  12      256.60      249.53      6.39 o 
  -4   3  12       15.63       17.80      2.70 o 
  -3   3  12      129.40      113.43      4.84 o 
  -2   3  12       22.27       26.07      2.31 o 
  -1   3  12      209.97      218.52      5.64 o 
   0   3  12      157.81      159.20      4.82 o 
   1   3  12      148.61      152.92      6.48 o 
   2   3  12       51.50       48.42      4.45 o 
   3   3  12       22.16       30.09      5.22 o 
  -7   4  12       82.79       92.93      5.08 o 
  -6   4  12      243.72      231.77     17.11 o 
  -5   4  12      108.20      123.16      9.30 o 
  -4   4  12      203.45      198.03      9.78 o 
  -3   4  12       15.29       15.97      2.49 o 
  -2   4  12        1.86       -0.32      1.52 o 
  -1   4  12       89.32       79.80      3.47 o 
   0   4  12       41.33       37.11      2.76 o 
   1   4  12      279.84      293.44     15.75 o 
   2   4  12        0.65        1.19      3.37 o 
   3   4  12        3.31        4.12      3.18 o 
  -7   5  12       26.36       22.33      3.10 o 
  -6   5  12      124.05      115.31      5.94 o 
  -5   5  12       81.50       73.94      5.60 o 
  -4   5  12      272.19      264.83      7.59 o 
  -3   5  12        5.94        1.63      1.75 o 
  -2   5  12       39.76       45.79      2.89 o 
  -1   5  12      120.15      113.48      4.01 o 
   0   5  12       19.01       12.35      2.17 o 
   1   5  12        6.77        6.67      2.80 o 
   2   5  12        3.57        2.68      2.78 o 
   3   5  12       36.12       29.80      4.25 o 
  -7   6  12       23.79       21.97      3.19 o 
  -6   6  12        5.71        3.19      2.15 o 
  -5   6  12       31.62       36.95      3.24 o 
  -4   6  12       41.33       30.35      3.24 o 
  -3   6  12        1.56        2.46      1.66 o 
  -2   6  12      107.88      102.80      4.16 o 
  -1   6  12       40.11       40.88      4.14 o 
   0   6  12      213.66      192.53      8.00 o 
   1   6  12      212.88      230.03      7.96 o 
   2   6  12       66.44       77.51      5.47 o 
   3   6  12        0.06        0.74      2.88 o 
  -6   7  12       53.80       51.37      3.83 o 
  -5   7  12      249.54      255.76      6.83 o 
  -4   7  12       35.75       47.37      3.75 o 
  -3   7  12       12.57       12.45      2.14 o 
  -2   7  12      147.82      156.70      4.81 o 
  -1   7  12        1.05        0.44      1.55 o 
   0   7  12       44.11       31.60      4.84 o 
   1   7  12       11.61        9.72      2.96 o 
   2   7  12      203.13      243.93      9.88 o 
  -6   8  12        0.00        0.02      2.03 o 
  -5   8  12       32.44       29.02      4.90 o 
  -4   8  12       50.96       46.73      3.18 o 
  -3   8  12       19.85       18.93      3.67 o 
  -2   8  12       67.53       65.94      3.54 o 
  -1   8  12      130.00      133.96      4.58 o 
   0   8  12       13.50       12.36      2.91 o 
   1   8  12        2.98        3.03      2.64 o 
   2   8  12       84.74       94.80     15.77 o 
  -5   9  12       93.55       87.78      7.83 o 
  -4   9  12       68.11       56.61      3.47 o 
  -3   9  12        4.59        7.24      2.02 o 
  -2   9  12       63.70       58.20      3.46 o 
  -1   9  12       80.39       77.39      9.06 o 
   0   9  12       43.12       42.14      6.69 o 
   1   9  12        0.43       -2.26      3.86 o 
  -5  10  12       55.00       60.16      4.58 o 
  -4  10  12       32.44       43.84      3.30 o 
  -3  10  12      148.86      141.42      5.25 o 
  -2  10  12       24.65       27.88      2.79 o 
  -1  10  12      142.65      127.34      6.53 o 
   0  10  12       15.89       21.46      3.76 o 
   1  10  12      159.49      190.12     11.99 o 
  -4  11  12       45.46       45.08      5.31 o 
  -3  11  12      107.91      101.84      5.58 o 
  -2  11  12       11.21        9.10      2.19 o 
  -1  11  12       37.60       48.82      3.39 o 
  -7   0  13        5.46        9.72      4.27 o 
  -5   0  13       68.17       79.75      6.64 o 
  -3   0  13       22.65       13.94      3.76 o 
  -1   0  13        0.19       -0.67      1.98 o 
   1   0  13      155.38      165.22      9.67 o 
   3   0  13      111.69      123.90     10.09 o 
  -7   1  13        7.86        9.64      3.27 o 
  -6   1  13       90.40      101.64      5.42 o 
  -5   1  13       50.14       56.36      4.15 o 
  -4   1  13      234.07      224.97     12.25 o 
  -3   1  13       38.14       40.50      3.40 o 
  -2   1  13      141.25      132.71      7.46 o 
  -1   1  13      136.86      139.14      3.90 o 
   0   1  13      136.30      133.31      6.10 o 
   1   1  13      243.46      251.96      8.40 o 
   2   1  13       35.56       31.54      4.24 o 
   3   1  13        0.38       -2.62      2.62 o 
  -7   2  13       63.88       65.88      8.77 o 
  -6   2  13       34.19       37.06      3.78 o 
  -5   2  13      137.01      138.11      5.84 o 
  -4   2  13        5.50        7.31      3.58 o 
  -3   2  13      127.15      126.76     12.53 o 
  -2   2  13      125.17      125.86      8.34 o 
  -1   2  13      239.67      238.75      6.89 o 
   0   2  13      547.84      580.96     12.33 o 
   1   2  13       72.76       88.26      5.48 o 
   2   2  13        0.02       -1.18      2.88 o 
   3   2  13        3.51        4.88      5.04 o 
  -7   3  13        0.01       -1.54      2.21 o 
  -6   3  13        3.72       -1.88      1.96 o 
  -5   3  13       70.48       74.95      4.56 o 
  -4   3  13        0.10       -0.21      4.12 o 
  -3   3  13       24.01       26.22      3.78 o 
  -2   3  13       84.23       85.46      5.46 o 
  -1   3  13      134.39      136.19      4.44 o 
   0   3  13      102.09      115.97      5.87 o 
   1   3  13       34.89       38.41      4.24 o 
   2   3  13        4.35        5.34      3.10 o 
  -7   4  13        6.93        2.96      2.53 o 
  -6   4  13        5.65        5.70      3.11 o 
  -5   4  13        8.54       11.13      2.67 o 
  -4   4  13        6.03        1.07      2.26 o 
  -3   4  13        0.02        0.37      3.29 o 
  -2   4  13        1.03        2.01      1.62 o 
  -1   4  13        2.10        4.28      1.67 o 
   0   4  13       30.69       26.11      3.66 o 
   1   4  13       14.73       11.47      3.23 o 
   2   4  13       14.17       16.93      6.05 o 
  -6   5  13       74.64       69.91      4.80 o 
  -5   5  13       84.88       85.59      6.16 o 
  -4   5  13      104.15       97.76      4.87 o 
  -3   5  13        1.99        3.46      2.70 o 
  -2   5  13      169.06      176.27      5.13 o 
  -1   5  13       43.04       42.74      4.57 o 
   0   5  13       17.82        7.77      4.63 o 
   1   5  13       89.03       94.12     11.89 o 
   2   5  13        9.61       11.21      3.96 o 
  -6   6  13       30.76       36.88      4.90 o 
  -5   6  13       53.44       55.01      8.57 o 
  -4   6  13       19.82       17.13      4.06 o 
  -3   6  13        1.47        1.69      1.59 o 
  -2   6  13      139.96      143.77      5.34 o 
  -1   6  13        7.39        9.71      3.43 o 
   0   6  13      129.49      135.17      9.98 o 
   1   6  13       39.64       34.84      4.23 o 
   2   6  13      238.57      293.83      9.88 o 
  -6   7  13        1.17        3.75      2.23 o 
  -5   7  13      584.04      624.45     26.01 o 
  -4   7  13        4.64        4.63      2.52 o 
  -3   7  13       15.52       13.94      2.27 o 
  -2   7  13        1.75        4.11      1.93 o 
  -1   7  13      203.14      208.22      5.71 o 
   0   7  13      124.18      118.60      9.42 o 
   1   7  13        6.98        6.18      2.96 o 
  -5   8  13        5.41        7.06      2.62 o 
  -4   8  13        1.61        3.94      5.76 o 
  -3   8  13       42.22       50.94      3.35 o 
  -2   8  13       12.29       10.29      2.21 o 
  -1   8  13       85.11       80.79      7.15 o 
   0   8  13        3.76        4.99      4.68 o 
   1   8  13       88.84      112.43      9.83 o 
  -4   9  13        6.41        0.28      3.68 o 
  -3   9  13        0.99       -0.74      2.61 o 
  -2   9  13       71.32       75.86      3.93 o 
  -1   9  13       37.03       47.02      9.21 o 
   0   9  13       39.30       48.26      7.41 o 
  -3  10  13        4.41        2.69      1.90 o 
  -2  10  13       20.53       25.31      2.88 o 
  -1  10  13        4.39        6.64      2.63 o 
  -6   0  14       33.38       34.22      5.45 o 
  -4   0  14       92.01       91.90      7.15 o 
  -2   0  14      526.84      602.68     16.57 o 
   0   0  14        0.70        1.90      4.12 o 
   2   0  14        0.28       -3.81      3.81 o 
  -6   1  14        9.92       12.30      2.96 o 
  -5   1  14       17.03       17.56      3.01 o 
  -4   1  14       30.93       31.53      4.58 o 
  -3   1  14       75.13       75.81      4.45 o 
  -2   1  14       30.04       36.07      3.38 o 
  -1   1  14      357.99      391.83      9.57 o 
   0   1  14      267.10      282.03     19.22 o 
   1   1  14       36.27       41.44      7.77 o 
   2   1  14       19.77       28.42      4.58 o 
  -6   2  14       86.93       96.43      5.42 o 
  -5   2  14        6.31        4.68      2.31 o 
  -4   2  14       43.75       41.16      5.66 o 
  -3   2  14      592.72      599.06     11.95 o 
  -2   2  14       19.27       16.72      2.76 o 
  -1   2  14       17.53       14.98      5.17 o 
   0   2  14      361.23      379.47     10.28 o 
   1   2  14      140.10      157.71      8.39 o 
   2   2  14       13.60        8.28      3.52 o 
  -6   3  14        6.56        7.45      2.68 o 
  -5   3  14        0.13        0.31      2.03 o 
  -4   3  14       11.28        9.36      2.53 o 
  -3   3  14      216.09      219.17      9.62 o 
  -2   3  14        5.18        4.72      2.18 o 
  -1   3  14        1.48        2.20      2.24 o 
   0   3  14        6.26        8.28      4.99 o 
   1   3  14       43.69       33.38      4.37 o 
  -6   4  14        0.96        3.41      2.21 o 
  -5   4  14        1.48       -0.34      1.83 o 
  -4   4  14       44.47       36.67      3.64 o 
  -3   4  14        3.44        2.29      2.13 o 
  -2   4  14       82.68       94.80      6.65 o 
  -1   4  14       28.10       26.28      6.41 o 
   0   4  14      129.99      131.62     10.14 o 
   1   4  14      143.71      141.26      7.44 o 
  -6   5  14      155.90      159.32     13.89 o 
  -5   5  14       18.05       19.92      3.16 o 
  -4   5  14       13.09       15.95      2.87 o 
  -3   5  14       41.64       48.78      3.89 o 
  -2   5  14        0.24        0.33      1.63 o 
  -1   5  14       95.08      103.90      5.44 o 
   0   5  14      169.41      158.94     10.65 o 
   1   5  14        5.10        4.71      5.12 o 
  -5   6  14       21.23       19.66      5.71 o 
  -4   6  14       12.51        9.75      2.56 o 
  -3   6  14        0.60        1.09      1.99 o 
  -2   6  14      120.72      121.36      4.61 o 
  -1   6  14       44.15       45.02      6.64 o 
   0   6  14        0.58       -0.72      4.12 o 
  -5   7  14       87.97       83.04      6.66 o 
  -4   7  14        5.45        3.46      2.20 o 
  -3   7  14        7.89        5.89      2.40 o 
  -2   7  14        0.20       -1.09      1.63 o 
  -1   7  14        6.63        8.57      2.80 o 
   0   7  14       12.48       24.13      6.02 o 
  -4   8  14       15.29       24.97      4.37 o 
  -3   8  14       19.75       18.49      2.61 o 
  -2   8  14        0.31        3.61      1.81 o 
  -1   8  14       78.46       76.67      8.28 o 
  -5   0  15        1.16        2.78      3.19 o 
  -3   0  15      142.39      149.01      8.70 o 
  -5   1  15        0.71        0.38      1.98 o 
  -4   1  15       20.61       19.17      3.02 o 
  -3   1  15       17.51       24.14      3.27 o 
  -2   1  15      111.32      119.17      5.42 o 
   0   1  15       17.92       11.06      5.30 o 
  -5   2  15       37.11       36.18      6.97 o 
  -4   2  15      197.00      214.69      7.38 o 
  -3   2  15        8.16       10.20      2.63 o 
  -2   2  15       17.39       25.63      4.50 o 
   0   2  15       98.95       86.75      8.64 o 
  -5   3  15        8.76        8.60      2.53 o 
  -4   3  15        0.14       -1.71      1.71 o 
  -3   3  15      277.89      277.07      8.20 o 
  -2   3  15       52.93       53.11      5.45 o 
  -1   3  15        5.24        9.83      4.68 o 
   0   3  15        2.57        5.97      4.84 o 
  -5   4  15        8.93       18.80      5.99 o 
  -4   4  15       15.99       14.40      5.51 o 
  -3   4  15        1.20       -1.84      1.84 o 
  -2   4  15       88.26       94.70      8.82 o 
  -1   4  15       42.43       49.96      7.05 o 
   0   4  15        9.03        0.05      4.84 o 
  -4   5  15        2.17        4.68      2.18 o 
  -3   5  15       25.03       33.89      3.62 o 
  -2   5  15        1.93        0.72      1.98 o 
  -1   5  15        1.11       -0.05      4.22 o 
  -3   6  15        1.02        1.76      2.32 o 
  -2   6  15       29.93       29.07      8.88 o 
  -4   0  16      600.93      596.97     18.32 o 
  -2   0  16        2.21        3.40      3.19 o 
  -3   1  16       70.66       84.25      5.13 o 
  -2   1  16        0.49        4.99      3.40 o 
  -3   2  16       32.21       30.00      3.55 o 
                                                 
